# Supplementary material for: Mouse adaptation of human inflammatory bowel diseases microbiota enhances colonization efficiency and alters microbiome aggressiveness depending on the recipient colonic inflammatory environment
Source: Microbiome. 2024 Aug 7;12:147. doi: 10.1186/s40168-024-01857-2 (PMC11304999; doi:10.1186/s40168-024-01857-2)
Supplement: Supplementary file 2 — Supplementary file 1 contains R and Python code used in our analyses. Supplementary Table S1 contains Differential abundance analysis between groups excluding genera present in less than 10% of the samples. The Supplemental Figures and Experimental Methods file contains supplemental figures with figure legends and supplemental experimental procedures. [file 40168_2024_1857_MOESM1_ESM.zip]

Archive with 3 entries (3 files):
- Supplemental_File_1_ESM.pdf
- Supplemental_Figures_and_Experimental_Methods_ESM.pdf
- Supplemental_Table_1_ESM.xlsx
