# Supplementary material for: Mouse adaptation of human inflammatory bowel diseases microbiota enhances colonization efficiency and alters microbiome aggressiveness depending on the recipient colonic inflammatory environment
Source: Microbiome. 2024 Aug 7;12:147. doi: 10.1186/s40168-024-01857-2 (PMC11304999; doi:10.1186/s40168-024-01857-2)
Supplement: Supplementary file 2 — Supplementary file 1 contains R and Python code used in our analyses. Supplementary Table S1 contains Differential abundance analysis between groups excluding genera present in less than 10% of the samples. The Supplemental Figures and Experimental Methods file contains supplemental figures with figure legends and supplemental experimental procedures. [file 40168_2024_1857_MOESM1_ESM.zip › Supplemental_Table_1_ESM.xlsx]

## Sheet: README
Supplemental Table 1
Explanation of analysis: We performed pairwise t-tests and Wilcoxon tests to assess differential abundance between groups, excluding genera present in less than 10% of the samples
Explanation of tables in tabs: Tabs represent pairwise comparisons of mouse FMT recipient groups. See Fig 1A for detailed experimental design and explanation of nomenclature. Statistics are calculated for differential abundance comparisons between mouse FMT recipient groups.
Nomenclature Explanation
Donor Input FMT	GF Mouse Recipient	Recipient Group Label	Recipient Microbiome Name
HM1	WT	HM1->WT	NIMM-g1
NIMM-g1	WT	NIMM-g1->WT	NIMM-g2
NIMM-g2	WT	NIMM-g2->WT	NIMM-g3
HM1	KO	HM1->KO	IMM-g1
IMM-g1	KO	IMM-g1->KO	IMM-g2
IMM-g2	KO	IMM-g2->KO	IMM-g3
HM2	KO	HM2->KO	~
Tabs in Workbook
HM1->KO vs HM1->WT
HM1->KO vs HM2->KO
HM1->KO vs IMM-g1->KO
IMM-g1->KO vs IMM-g2->KO
IMM-g1->KO vs NIMM-g1->KO
IMM-g1->KO vs NIMM-g1->WT
HM1->WT vs NIMM-g1->WT
NIMM-g1->WT vs NIMM-g2->WT
NIMM-g1->KO vs NIMM-g1->WT

## Sheet: HM1->KO vs HM1->WT
Operational Taxonomic Unit (Genus) for HM1->KO vs HM1->WT Comparison	T-value	P-value (T-test)	FDR (T-test)	Enriched (T-test)	TestStatistic (Wilcoxon)	P-value (Wilcoxon)	FDR (Wilcoxon)	Enriched (Wilcoxon)
d__Bacteria;p__Firmicutes;c__Clostridia;o__Lachnospirales;f__Lachnospiraceae;g__Lachnospiraceae	-8.48855	6.32778e-08	3.12056e-06	HM1->WT	2	0.000165739	0.00248609	HM1->WT
d__Bacteria;p__Firmicutes;c__Clostridia;o__Lachnospirales;f__Lachnospiraceae;g__Blautia	-6.77352	2.09672e-06	2.62091e-05	HM1->WT	0	1.17272e-05	0.000879538	HM1->WT
d__Bacteria;p__Firmicutes;c__Clostridia;o__Lachnospirales;f__Lachnospiraceae;g__[Eubacterium]_fissicatena_group	-9.13459	1.23879e-07	3.12056e-06	HM1->WT	9	0.000672243	0.00560202	HM1->WT
d__Bacteria;p__Firmicutes;c__Clostridia;o__Lachnospirales;f__Lachnospiraceae;g__[Ruminococcus]_gnavus_group	7.95123	3.16489e-06	3.39096e-05	HM1->KO	104	2.34544e-05	0.000879538	HM1->KO
d__Bacteria;p__Firmicutes;c__Clostridia;o__Lachnospirales;f__Lachnospiraceae;g__Lachnospiraceae_NK4A136_group	-9.13574	1.24822e-07	3.12056e-06	HM1->WT	4	0.000457702	0.00429095	HM1->WT
d__Bacteria;p__Firmicutes;c__Clostridia;o__Lachnospirales;f__Lachnospiraceae;g__Lachnoclostridium	-5.78872	1.34486e-05	0.000112071	HM1->WT	3	8.20903e-05	0.00205226	HM1->WT
d__Bacteria;p__Firmicutes;c__Clostridia;o__Lachnospirales;f__Lachnospiraceae;g__Epulopiscium	7.13857	1.07236e-06	1.686e-05	HM1->KO	97	0.0014836	0.011127	HM1->KO
d__Bacteria;p__Actinobacteriota;c__Coriobacteriia;o__Coriobacteriales;f__Eggerthellaceae;g__Adlercreutzia	-7.25438	1.124e-06	1.686e-05	HM1->WT	0	0.000118498	0.00222184	HM1->WT
d__Bacteria;p__Actinobacteriota;c__Coriobacteriia;o__Coriobacteriales;f__Eggerthellaceae;g__Gordonibacter	-6.14596	1.23876e-05	0.000112071	HM1->WT	0	0.000242869	0.00303586	HM1->WT
d__Bacteria;p__Actinobacteriota;c__Coriobacteriia;o__Coriobacteriales;f__Eggerthellaceae;g__Eggerthella	-5.66192	3.93869e-05	0.000295402	HM1->WT	6	0.000351815	0.00376945	HM1->WT
d__Bacteria;p__Firmicutes;c__Clostridia;o__Oscillospirales;f__Oscillospiraceae;g__UCG-005	-4.59891	0.000179748	0.00122555	HM1->WT	11	0.00306443	0.0176794	HM1->WT
d__Bacteria;p__Firmicutes;c__Clostridia;o__Lachnospirales;f__Lachnospiraceae;g__Anaerostipes	-4.13998	0.000900938	0.00450469	HM1->WT	11	0.00212262	0.0144724	HM1->WT
d__Bacteria;p__Firmicutes;c__Clostridia;o__Clostridiales;f__Clostridiaceae;g__Clostridium_sensu_stricto_13	4.52447	0.000236423	0.00147765	HM1->KO	93	0.00440072	0.0235753	HM1->KO
d__Bacteria;p__Firmicutes;c__Clostridia;o__Clostridiales;f__Clostridiaceae;g__Clostridium_sensu_stricto_1	3.06936	0.0202966	0.0608898	HM1->KO	95	0.00306197	0.0176794	HM1->KO
d__Bacteria;p__Firmicutes;c__Clostridia;o__Oscillospirales;f__Ruminococcaceae;g__Paludicola	-4.33249	0.000432429	0.00249478	HM1->WT	14	0.00605983	0.0302992	HM1->WT
d__Bacteria;p__Firmicutes;c__Clostridia;o__Oscillospirales;f__Ruminococcaceae;g__Negativibacillus	4.27834	0.000764954	0.00409797	HM1->KO	84	0.0142208	0.0533282	HM1->KO
d__Bacteria;p__Proteobacteria;c__Gammaproteobacteria;o__Vibrionales;f__Vibrionaceae;g__Vibrio	-3.74583	0.00140011	0.00656303	HM1->WT	14	0.00706208	0.0331035	HM1->WT
d__Bacteria;p__Firmicutes;c__Clostridia;o__Oscillospirales;f__Ruminococcaceae;g__Phocea	3.4492	0.00391084	0.0172537	HM1->KO	77	0.040768	0.122304	HM1->KO
d__Bacteria;p__Firmicutes;c__Clostridia;o__Lachnospirales;f__Lachnospiraceae;g__[Ruminococcus]_torques_group	-3.01158	0.01055	0.0347542	HM1->WT	15	0.00890833	0.0390633	HM1->WT
d__Bacteria;p__Firmicutes;c__Clostridia;o__Lachnospirales;f__Lachnospiraceae;__	-3.20869	0.00528945	0.020941	HM1->WT	20	0.0212848	0.0725619	HM1->WT
d__Bacteria;p__Bacteroidota;c__Bacteroidia;o__Bacteroidales;f__Tannerellaceae;g__Parabacteroides	-1.9595	0.0977629	0.178835	HM1->WT	30	0.00937518	0.0390633	HM1->WT
d__Bacteria;p__Firmicutes;c__Clostridia;o__Peptococcales;f__Peptococcaceae;g__uncultured	3.29593	0.00530506	0.020941	HM1->KO	77	0.040768	0.122304	HM1->KO
d__Bacteria;p__Firmicutes;c__Clostridia;o__Monoglobales;f__Monoglobaceae;g__Monoglobus	-2.92285	0.00843431	0.0316286	HM1->WT	16	0.0110682	0.0436904	HM1->WT
d__Bacteria;p__Firmicutes;c__Clostridia;o__Peptostreptococcales-Tissierellales;f__Peptostreptococcaceae;g__Terrisporobacter	2.95021	0.0105415	0.0347542	HM1->KO	73.5	0.0656035	0.169664	HM1->KO
d__Bacteria;p__Firmicutes;c__Clostridia;o__Peptostreptococcales-Tissierellales;f__Anaerovoracaceae;g__Family_XIII_AD3011_group	-2.81677	0.010658	0.0347542	HM1->WT	18	0.0165136	0.0589771	HM1->WT
d__Bacteria;p__Firmicutes;c__Clostridia;o__Lachnospirales;f__Lachnospiraceae;g__Lachnospiraceae_UCG-008	-1.99194	0.0802616	0.164911	HM1->WT	28.5	0.0348105	0.113513	HM1->WT
d__Bacteria;p__Firmicutes;c__Clostridia;o__Lachnospirales;f__Lachnospiraceae;g__Lactonifactor	2.81787	0.0136901	0.0427815	HM1->KO	73.5	0.0656035	0.169664	HM1->KO
d__Bacteria;p__Firmicutes;c__Bacilli;o__Lactobacillales;f__Streptococcaceae;g__Streptococcus	2.59633	0.0211277	0.0609454	HM1->KO	70	0.102704	0.220081	HM1->KO
d__Bacteria;p__Firmicutes;c__Clostridia;o__Oscillospirales;f__Oscillospiraceae;g__Oscillibacter	2.4196	0.0328866	0.0880892	HM1->KO	81	0.0465217	0.134197	HM1->KO
d__Bacteria;p__Bacteroidota;c__Bacteroidia;o__Bacteroidales;f__Rikenellaceae;g__Alistipes	-2.51788	0.0240648	0.0668466	HM1->WT	45	0.620717	0.70536	HM1->WT
d__Bacteria;p__Firmicutes;c__Bacilli;o__Erysipelotrichales;f__Erysipelotrichaceae;g__Dielma	-1.25068	0.231613	0.334058	HM1->WT	25	0.0555516	0.15431	HM1->WT
d__Bacteria;p__Firmicutes;c__Bacilli;o__Erysipelotrichales;f__Erysipelotrichaceae;g__Turicibacter	2.22759	0.0428235	0.11075	HM1->KO	70	0.102704	0.220081	HM1->KO
d__Bacteria;p__Actinobacteriota;c__Coriobacteriia;o__Coriobacteriales;f__Coriobacteriaceae;g__Collinsella	-2.12451	0.0477459	0.119365	HM1->WT	36	0.266594	0.408052	HM1->WT
d__Bacteria;p__Verrucomicrobiota;c__Verrucomicrobiae;o__Verrucomicrobiales;f__Akkermansiaceae;g__Akkermansia	-2.00124	0.0629395	0.152273	HM1->WT	27	0.077716	0.19429	HM1->WT
d__Bacteria;p__Firmicutes;c__Clostridia;o__Peptostreptococcales-Tissierellales;f__Peptostreptococcaceae;g__Clostridioides	1.69314	0.124265	0.211815	HM1->KO	77	0.091085	0.21348	HM1->KO
d__Bacteria;p__Firmicutes;c__Clostridia;o__Lachnospirales;f__Lachnospiraceae;g__GCA-900066755	-1.91714	0.0696983	0.157373	HM1->WT	39	0.354669	0.502376	HM1->WT
d__Bacteria;p__Firmicutes;c__Clostridia;o__Oscillospirales;f__Ruminococcaceae;g__UBA1819	-1.54695	0.150311	0.234862	HM1->WT	28	0.091085	0.21348	HM1->WT
d__Bacteria;p__Firmicutes;c__Clostridia;o__Oscillospirales;f__Ruminococcaceae;g__Ruminococcus	1.92112	0.0702604	0.157373	HM1->KO	65	0.281154	0.421731	HM1->KO
d__Bacteria;p__Firmicutes;c__Clostridia;o__Lachnospirales;f__Lachnospiraceae;g__GCA-900066575	-1.23656	0.241294	0.341454	HM1->WT	28.5	0.0966675	0.219699	HM1->WT
d__Bacteria;p__Firmicutes;c__Clostridia;o__Oscillospirales;f__[Eubacterium]_coprostanoligenes_group;g__[Eubacterium]_coprostanoligenes_group	1.90471	0.0713425	0.157373	HM1->KO	69	0.172592	0.308201	HM1->KO
d__Bacteria;p__Firmicutes;c__Clostridia;o__Lachnospirales;f__Lachnospiraceae;g__uncultured	1.89168	0.0773016	0.164911	HM1->KO	61	0.44252	0.588782	HM1->KO
d__Bacteria;p__Firmicutes;c__Clostridia;o__Oscillospirales;f__Ruminococcaceae;g__Incertae_Sedis	-1.84678	0.0834873	0.164911	HM1->WT	29	0.106108	0.221057	HM1->WT
d__Bacteria;p__Firmicutes;c__Clostridia;o__Lachnospirales;f__Lachnospiraceae;g__Eisenbergiella	1.61788	0.134851	0.224751	HM1->KO	75	0.122948	0.249218	HM1->KO
d__Bacteria;p__Firmicutes;c__Clostridia;o__Oscillospirales;f__Ruminococcaceae;g__Subdoligranulum	1.86314	0.0835549	0.164911	HM1->KO	63	0.237628	0.379193	HM1->KO
d__Bacteria;__;__;__;__;__	-1.21758	0.262919	0.365165	HM1->WT	40	0.156447	0.30443	HM1->WT
d__Bacteria;p__Firmicutes;c__Clostridia;o__Oscillospirales;f__Ruminococcaceae;g__Faecalibacterium	1.84104	0.0869039	0.167123	HM1->KO	63	0.237628	0.379193	HM1->KO
d__Bacteria;p__Firmicutes;c__Bacilli;o__Erysipelotrichales;f__Erysipelatoclostridiaceae;g__Erysipelatoclostridium	-1.72304	0.105054	0.187596	HM1->WT	32	0.162363	0.30443	HM1->WT
d__Bacteria;p__Proteobacteria;c__Gammaproteobacteria;o__Burkholderiales;f__Sutterellaceae;g__Parasutterella	1.7777	0.0933978	0.175121	HM1->KO	60	0.550697	0.66399	HM1->KO
d__Bacteria;p__Firmicutes;c__Clostridia;o__Lachnospirales;f__Lachnospiraceae;g__Sellimonas	-1.51602	0.145197	0.234862	HM1->WT	32	0.162363	0.30443	HM1->WT
d__Bacteria;p__Firmicutes;c__Clostridia;o__Oscillospirales;f__Ruminococcaceae;g__DTU089	-1	0.355918	0.444897	HM1->WT	45	0.171857	0.308201	HM1->WT
d__Bacteria;p__Firmicutes;c__Bacilli;o__Erysipelotrichales;f__Erysipelotrichaceae;g__[Clostridium]_innocuum_group	-1.68927	0.108201	0.188723	HM1->WT	36	0.266594	0.408052	HM1->WT
d__Bacteria;p__Firmicutes;c__Clostridia;o__Oscillospirales;f__Oscillospiraceae;g__uncultured	-1.12879	0.274528	0.374356	HM1->WT	34	0.201935	0.352212	HM1->WT
d__Bacteria;p__Proteobacteria;c__Gammaproteobacteria;o__Enterobacterales;f__Enterobacteriaceae;g__Escherichia-Shigella	1.35494	0.197656	0.290671	HM1->KO	71	0.210069	0.358072	HM1->KO
d__Bacteria;p__Firmicutes;c__Clostridia;o__Lachnospirales;f__Lachnospiraceae;g__Agathobacter	-0.801602	0.440988	0.512652	HM1->WT	42	0.237628	0.379193	HM1->WT
d__Bacteria;p__Firmicutes;c__Clostridia;o__Oscillospirales;f__Ruminococcaceae;g__Anaerotruncus	-1.5063	0.147695	0.234862	HM1->WT	39	0.368409	0.502376	HM1->WT
d__Bacteria;p__Firmicutes;c__uncultured;o__uncultured;f__uncultured;g__uncultured	1.46746	0.164354	0.249864	HM1->KO	59.5	0.358516	0.502376	HM1->KO
d__Bacteria;p__Firmicutes;c__Clostridia;o__Lachnospirales;f__Lachnospiraceae;g__Marvinbryantia	1.45922	0.166576	0.249864	HM1->KO	59.5	0.358516	0.502376	HM1->KO
d__Bacteria;p__Firmicutes;c__Clostridia;o__Oscillospirales;f__Butyricicoccaceae;g__Butyricicoccus	1.02098	0.323503	0.426149	HM1->KO	66	0.368409	0.502376	HM1->KO
d__Bacteria;p__Firmicutes;c__Clostridia;o__Lachnospirales;f__Lachnospiraceae;g__Roseburia	1	0.334282	0.426149	HM1->KO	56	0.558185	0.66399	HM1->KO
d__Bacteria;p__Firmicutes;c__Clostridia;o__Lachnospirales;f__Lachnospiraceae;g__Hungatella	0.810836	0.42705	0.508393	HM1->KO	64	0.447474	0.588782	HM1->KO
d__Bacteria;p__Actinobacteriota;c__Coriobacteriia;o__Coriobacteriales;f__Eggerthellaceae;__	1	0.334282	0.426149	HM1->KO	56	0.558185	0.66399	HM1->KO
d__Bacteria;p__Bacteroidota;c__Bacteroidia;o__Bacteroidales;f__Bacteroidaceae;g__Bacteroides	0.922141	0.373106	0.458737	HM1->KO	62	0.47661	0.616306	HM1->KO
d__Bacteria;p__Firmicutes;c__Bacilli;o__Staphylococcales;f__Staphylococcaceae;g__Staphylococcus	0.989069	0.335237	0.426149	HM1->KO	60	0.501615	0.637646	HM1->KO
d__Bacteria;p__Firmicutes;c__Clostridia;o__Oscillospirales;f__[Clostridium]_methylpentosum_group;g__[Clostridium]_methylpentosum_group	0.534228	0.602562	0.654958	HM1->KO	60.5	0.539676	0.66399	HM1->KO
d__Bacteria;p__Firmicutes;c__Clostridia;o__Oscillospirales;f__Ruminococcaceae;g__uncultured	-0.845682	0.410382	0.49643	HM1->WT	44	0.566605	0.66399	HM1->WT
d__Bacteria;p__Firmicutes;c__Clostridia;o__Oscillospirales;f__Oscillospiraceae;g__Colidextribacter	-0.782596	0.444299	0.512652	HM1->WT	52	1	1	HM1->WT
Unassigned;__;__;__;__;__	-0.751949	0.46609	0.529647	HM1->WT	44	0.581492	0.670952	HM1->WT
d__Bacteria;p__Actinobacteriota;c__Actinobacteria;o__Bifidobacteriales;f__Bifidobacteriaceae;g__Bifidobacterium	-0.71844	0.487012	0.545163	HM1->WT	46.5	0.683914	0.754317	HM1->WT
d__Bacteria;p__Firmicutes;c__Clostridia;o__Clostridia_vadinBB60_group;f__Clostridia_vadinBB60_group;g__Clostridia_vadinBB60_group	-0.24059	0.813879	0.859731	HM1->WT	49	0.671724	0.75193	HM1->WT
d__Bacteria;p__Firmicutes;c__Bacilli;o__Lactobacillales;f__Enterococcaceae;g__Enterococcus	-0.558139	0.583018	0.643034	HM1->WT	54	0.945211	0.984594	HM1->WT
d__Bacteria;p__Firmicutes;c__Clostridia;o__Oscillospirales;f__Ruminococcaceae;g__Candidatus_Soleaferrea	0.387059	0.706997	0.757497	HM1->KO	57	0.777727	0.845356	HM1->KO
d__Bacteria;p__Firmicutes;c__Clostridia;o__Peptostreptococcales-Tissierellales;f__Anaerovoracaceae;g__[Eubacterium]_nodatum_group	0.188868	0.853371	0.888929	HM1->KO	55.5	0.859723	0.921132	HM1->KO
d__Bacteria;p__Firmicutes;c__Clostridia;o__Oscillospirales;f__Ruminococcaceae;__	-0.0237788	0.981521	0.981521	HM1->WT	54	0.916574	0.968212	HM1->WT
d__Bacteria;p__Firmicutes;c__Clostridia;o__Oscillospirales;f__Oscillospiraceae;g__Flavonifractor	0.167987	0.869749	0.893578	HM1->KO	53	1	1	HM1->KO
d__Bacteria;p__Firmicutes;c__Bacilli;o__Erysipelotrichales;f__Erysipelotrichaceae;g__Holdemania	-0.0454949	0.964414	0.977447	HM1->WT	53	1	1	HM1->WT

## Sheet: HM1->KO vs HM2->KO
Operational Taxonomic Unit (Genus) for HM1->KO vs HM2->KO Comparison	T-value	P-value (T-test)	FDR (T-test)	Enriched (T-test)	TestStatistic (Wilcoxon)	P-value (Wilcoxon)	FDR (Wilcoxon)	Enriched (Wilcoxon)
d__Bacteria;p__Firmicutes;c__Clostridia;o__Peptostreptococcales-Tissierellales;f__Peptostreptococcaceae;g__Clostridioides	14.2631	2.12046e-11	1.21578e-09	HM1->KO	165	1.73025e-05	0.000222049	HM1->KO
d__Bacteria;p__Fusobacteriota;c__Fusobacteriia;o__Fusobacteriales;f__Fusobacteriaceae;g__Fusobacterium	-19.0423	3.46532e-09	6.67074e-08	HM2->KO	0	2.21327e-06	8.52108e-05	HM2->KO
d__Bacteria;p__Bacteroidota;c__Bacteroidia;o__Bacteroidales;f__Bacteroidaceae;g__Bacteroides	-17.8703	3.15788e-11	1.21578e-09	HM2->KO	0	1.5727e-05	0.000222049	HM2->KO
d__Bacteria;p__Bacteroidota;c__Bacteroidia;o__Bacteroidales;f__Marinifilaceae;g__Odoribacter	-24.8014	2.59557e-10	6.66196e-09	HM2->KO	0	2.21327e-06	8.52108e-05	HM2->KO
d__Bacteria;p__Firmicutes;c__Clostridia;o__Lachnospirales;f__Lachnospiraceae;g__Eisenbergiella	5.78116	1.3196e-05	0.000112899	HM1->KO	160	4.91836e-06	0.000126238	HM1->KO
d__Bacteria;p__Bacteroidota;c__Bacteroidia;o__Bacteroidales;f__Tannerellaceae;__	-9.81831	1.87997e-06	1.80947e-05	HM2->KO	7.5	1.01738e-05	0.000195846	HM2->KO
d__Bacteria;p__Firmicutes;c__Clostridia;o__Clostridiales;f__Clostridiaceae;g__Clostridium_sensu_stricto_1	9.98486	7.16992e-08	1.10417e-06	HM1->KO	165	2.07632e-05	0.000228395	HM1->KO
d__Bacteria;p__Firmicutes;c__Clostridia;o__Oscillospirales;f__Ruminococcaceae;g__Candidatus_Soleaferrea	6.97245	5.34851e-07	6.86392e-06	HM1->KO	153	0.000130881	0.00100779	HM1->KO
d__Bacteria;p__Firmicutes;c__Clostridia;o__Lachnospirales;f__Lachnospiraceae;g__Epulopiscium	7.74167	9.37484e-07	1.03123e-05	HM1->KO	153	0.000130881	0.00100779	HM1->KO
Unassigned;__;__;__;__;__	4.91254	0.000141111	0.00108655	HM1->KO	156	2.51095e-05	0.000241679	HM1->KO
d__Bacteria;p__Firmicutes;c__Bacilli;o__Erysipelotrichales;f__Erysipelotrichaceae;g__Holdemania	-4.20666	0.000652422	0.00456695	HM2->KO	31	0.0072369	0.0309578	HM2->KO
d__Bacteria;p__Firmicutes;c__Clostridia;o__Oscillospirales;f__Ruminococcaceae;g__UBA1819	3.40155	0.00299993	0.0135879	HM1->KO	146	0.000505555	0.0035346	HM1->KO
d__Bacteria;p__Firmicutes;c__Clostridia;o__Oscillospirales;f__Ruminococcaceae;__	-4.07876	0.00095628	0.00580861	HM2->KO	23	0.000861571	0.00510315	HM2->KO
d__Bacteria;p__Bacteroidota;c__Bacteroidia;o__Bacteroidales;f__Tannerellaceae;g__Parabacteroides	-3.9939	0.00254324	0.0122394	HM2->KO	30	0.000550847	0.0035346	HM2->KO
d__Bacteria;p__Firmicutes;c__Clostridia;o__Peptostreptococcales-Tissierellales;f__Anaerovoracaceae;g__[Eubacterium]_nodatum_group	3.75391	0.000980675	0.00580861	HM1->KO	137	0.00356444	0.0188971	HM1->KO
d__Bacteria;p__Firmicutes;c__Clostridia;o__Clostridiales;f__Clostridiaceae;g__Clostridium_sensu_stricto_13	3.52337	0.00174583	0.00960205	HM1->KO	136	0.00565223	0.0256013	HM1->KO
d__Bacteria;p__Actinobacteriota;c__Coriobacteriia;o__Coriobacteriales;f__Eggerthellaceae;g__Eggerthella	3.58099	0.00202172	0.0103782	HM1->KO	137	0.00368126	0.0188971	HM1->KO
d__Bacteria;p__Firmicutes;c__Clostridia;o__Lachnospirales;f__Lachnospiraceae;g__[Ruminococcus]_gnavus_group	2.94407	0.0117386	0.0451938	HM1->KO	136	0.00445888	0.0214583	HM1->KO
d__Bacteria;p__Firmicutes;c__Clostridia;o__Oscillospirales;f__Oscillospiraceae;g__Oscillibacter	-3.18731	0.00415714	0.0177833	HM2->KO	33	0.00915409	0.0370982	HM2->KO
d__Bacteria;p__Firmicutes;c__Bacilli;o__Erysipelotrichales;f__Erysipelatoclostridiaceae;g__Erysipelatoclostridium	3.61174	0.00450756	0.0182675	HM1->KO	132	0.0107157	0.0412555	HM1->KO
d__Bacteria;p__Firmicutes;c__Clostridia;o__Lachnospirales;f__Lachnospiraceae;g__Lactonifactor	2.81787	0.0136901	0.050197	HM1->KO	115.5	0.0223602	0.0782607	HM1->KO
d__Bacteria;p__Firmicutes;c__Clostridia;o__Lachnospirales;f__Lachnospiraceae;g__[Ruminococcus]_torques_group	-2.21196	0.0392849	0.126039	HM2->KO	36	0.0165931	0.0608415	HM2->KO
d__Bacteria;p__Firmicutes;c__Clostridia;o__Lachnospirales;f__Lachnospiraceae;__	-2.50678	0.0202575	0.070732	HM2->KO	40	0.0273929	0.0878856	HM2->KO
d__Bacteria;p__Firmicutes;c__Bacilli;o__Lactobacillales;f__Streptococcaceae;g__Streptococcus	2.59633	0.0211277	0.070732	HM1->KO	110	0.0417076	0.118944	HM1->KO
d__Bacteria;p__Verrucomicrobiota;c__Verrucomicrobiae;o__Verrucomicrobiales;f__Akkermansiaceae;g__Akkermansia	2.16211	0.0470495	0.139339	HM1->KO	125	0.0273929	0.0878856	HM1->KO
d__Bacteria;p__Firmicutes;c__Clostridia;o__Lachnospirales;f__Lachnospiraceae;g__uncultured	2.18733	0.0461832	0.139339	HM1->KO	104.5	0.0756505	0.187906	HM1->KO
d__Bacteria;p__Firmicutes;c__Clostridia;o__Oscillospirales;f__Ruminococcaceae;g__Incertae_Sedis	0.804593	0.431754	0.627265	HM1->KO	123	0.0362271	0.111579	HM1->KO
d__Bacteria;p__Firmicutes;c__Clostridia;o__Lachnospirales;f__Lachnospiraceae;g__Agathobacter	-1.8197	0.0870983	0.216341	HM2->KO	53	0.0415297	0.118944	HM2->KO
d__Bacteria;p__Actinobacteriota;c__Coriobacteriia;o__Coriobacteriales;f__Coriobacteriaceae;g__Collinsella	-2.05362	0.0511986	0.146011	HM2->KO	47	0.0687369	0.182508	HM2->KO
d__Bacteria;p__Firmicutes;c__Clostridia;o__Oscillospirales;f__[Eubacterium]_coprostanoligenes_group;g__[Eubacterium]_coprostanoligenes_group	2.02473	0.0550348	0.147884	HM1->KO	110	0.0728449	0.186969	HM1->KO
d__Bacteria;p__Firmicutes;c__Clostridia;o__Lachnospirales;f__Lachnospiraceae;g__Hungatella	2.04328	0.0556967	0.147884	HM1->KO	120	0.0537162	0.14772	HM1->KO
d__Bacteria;p__Actinobacteriota;c__Coriobacteriia;o__Coriobacteriales;f__Eggerthellaceae;g__Gordonibacter	-1.839	0.0801538	0.205728	HM2->KO	61	0.275429	0.526636	HM2->KO
d__Bacteria;p__Firmicutes;c__Clostridia;o__Oscillospirales;f__Oscillospiraceae;g__Colidextribacter	-1.72935	0.0984883	0.236987	HM2->KO	59	0.230995	0.494072	HM2->KO
d__Bacteria;p__Firmicutes;c__Clostridia;o__Oscillospirales;f__Ruminococcaceae;g__Anaerotruncus	0.906255	0.374276	0.576385	HM1->KO	116	0.0868905	0.20908	HM1->KO
d__Bacteria;p__Firmicutes;c__Clostridia;o__Oscillospirales;f__Ruminococcaceae;g__Paludicola	-1.65927	0.110081	0.256855	HM2->KO	68	0.454458	0.660251	HM2->KO
d__Bacteria;p__Firmicutes;c__Clostridia;o__Oscillospirales;f__Ruminococcaceae;g__uncultured	1.57426	0.128746	0.291573	HM1->KO	107	0.18313	0.427304	HM1->KO
d__Bacteria;p__Firmicutes;c__Clostridia;o__Lachnospirales;f__Lachnospiraceae;g__Lachnospiraceae_UCG-008	-1.32538	0.203843	0.382826	HM2->KO	63.5	0.193521	0.438269	HM2->KO
d__Bacteria;p__Firmicutes;c__Clostridia;o__Lachnospirales;f__Lachnospiraceae;g__Lachnospiraceae	1.50761	0.1473	0.324061	HM1->KO	99	0.22752	0.494072	HM1->KO
d__Bacteria;p__Firmicutes;c__Clostridia;o__Lachnospirales;f__Lachnospiraceae;g__Sellimonas	-1.47718	0.159101	0.340299	HM2->KO	65	0.384162	0.641679	HM2->KO
d__Bacteria;p__Firmicutes;c__Clostridia;o__Lachnospirales;f__Lachnospiraceae;g__[Eubacterium]_fissicatena_group	1.46696	0.16449	0.342318	HM1->KO	93.5	0.238436	0.494639	HM1->KO
d__Bacteria;p__Firmicutes;c__Clostridia;o__Oscillospirales;f__Oscillospiraceae;g__UCG-005	1.39605	0.175484	0.355586	HM1->KO	102	0.260345	0.514014	HM1->KO
d__Bacteria;p__Firmicutes;c__Clostridia;o__Oscillospirales;f__Ruminococcaceae;g__Negativibacillus	1.06938	0.296421	0.522612	HM1->KO	104	0.244108	0.494639	HM1->KO
d__Bacteria;p__Firmicutes;c__Clostridia;o__Lachnospirales;f__Lachnospiraceae;g__Blautia	-1.36953	0.185885	0.367003	HM2->KO	72	0.609783	0.795818	HM2->KO
d__Bacteria;p__Firmicutes;c__Clostridia;o__Monoglobales;f__Monoglobaceae;g__Monoglobus	-1.35074	0.193418	0.372329	HM2->KO	80	0.917272	0.929341	HM2->KO
d__Bacteria;p__Proteobacteria;c__Gammaproteobacteria;o__Vibrionales;f__Vibrionaceae;g__Vibrio	1.06468	0.298635	0.522612	HM1->KO	103	0.280416	0.526636	HM1->KO
d__Bacteria;p__Firmicutes;c__Clostridia;o__Oscillospirales;f__[Clostridium]_methylpentosum_group;g__[Clostridium]_methylpentosum_group	1.21928	0.234662	0.430214	HM1->KO	99.5	0.295008	0.540848	HM1->KO
d__Bacteria;p__Firmicutes;c__Bacilli;o__Lactobacillales;f__Enterococcaceae;g__Enterococcus	0.282294	0.781293	0.824103	HM1->KO	103	0.305054	0.54626	HM1->KO
d__Bacteria;p__Firmicutes;c__Clostridia;o__Lachnospirales;f__Lachnospiraceae;g__Marvinbryantia	-0.984754	0.339524	0.551863	HM2->KO	69	0.326839	0.571968	HM2->KO
d__Bacteria;p__Firmicutes;c__Clostridia;o__Lachnospirales;f__Lachnospiraceae;g__Roseburia	1	0.334282	0.551863	HM1->KO	88	0.436275	0.656024	HM1->KO
d__Bacteria;p__Actinobacteriota;c__Actinobacteria;o__Bifidobacteriales;f__Bifidobacteriaceae;g__Bifidobacterium	-0.340494	0.736486	0.793999	HM2->KO	65.5	0.378007	0.641679	HM2->KO
d__Bacteria;p__Firmicutes;c__Clostridia;o__Clostridia_vadinBB60_group;f__Clostridia_vadinBB60_group;g__Clostridia_vadinBB60_group	1	0.334282	0.551863	HM1->KO	88	0.436275	0.656024	HM1->KO
d__Bacteria;p__Actinobacteriota;c__Coriobacteriia;o__Coriobacteriales;f__Eggerthellaceae;__	-0.74072	0.468967	0.644829	HM2->KO	73	0.400007	0.641679	HM2->KO
d__Bacteria;p__Firmicutes;c__Clostridia;o__Lachnospirales;f__Lachnospiraceae;g__Lachnospiraceae_NK4A136_group	0.963509	0.345417	0.551863	HM1->KO	94.5	0.495701	0.693981	HM1->KO
d__Bacteria;__;__;__;__;__	-0.966991	0.351186	0.551863	HM2->KO	73	0.400007	0.641679	HM2->KO
d__Bacteria;p__Firmicutes;c__Clostridia;o__Lachnospirales;f__Lachnospiraceae;g__GCA-900066755	0.666059	0.511993	0.679715	HM1->KO	98	0.418206	0.656024	HM1->KO
d__Bacteria;p__Bacteroidota;c__Bacteroidia;o__Bacteroidales;f__Rikenellaceae;g__Alistipes	-0.864746	0.400223	0.604258	HM2->KO	97	0.466709	0.665492	HM2->KO
d__Bacteria;p__Firmicutes;c__Clostridia;o__Peptococcales;f__Peptococcaceae;g__uncultured	-0.841442	0.409223	0.605964	HM2->KO	71	0.547814	0.72727	HM2->KO
d__Bacteria;p__Firmicutes;c__Bacilli;o__Erysipelotrichales;f__Erysipelotrichaceae;g__Dielma	0.590349	0.562665	0.703269	HM1->KO	98	0.443029	0.656024	HM1->KO
d__Bacteria;p__Firmicutes;c__uncultured;o__uncultured;f__uncultured;g__uncultured	-0.780443	0.449867	0.641476	HM2->KO	76.5	0.649502	0.812873	HM2->KO
d__Bacteria;p__Firmicutes;c__Bacilli;o__Erysipelotrichales;f__Erysipelotrichaceae;g__[Clostridium]_innocuum_group	-0.742247	0.468541	0.644829	HM2->KO	91	0.683217	0.812873	HM2->KO
d__Bacteria;p__Firmicutes;c__Clostridia;o__Lachnospirales;f__Lachnospiraceae;g__GCA-900066575	0.582674	0.566269	0.703269	HM1->KO	95.5	0.513972	0.706711	HM1->KO
d__Bacteria;p__Firmicutes;c__Clostridia;o__Oscillospirales;f__Ruminococcaceae;g__Subdoligranulum	0.700012	0.490908	0.663156	HM1->KO	87	0.762886	0.85601	HM1->KO
d__Bacteria;p__Proteobacteria;c__Gammaproteobacteria;o__Enterobacterales;f__Enterobacteriaceae;g__Escherichia-Shigella	0.457353	0.651636	0.748895	HM1->KO	95	0.539953	0.72727	HM1->KO
d__Bacteria;p__Firmicutes;c__Bacilli;o__Erysipelotrichales;f__Erysipelotrichaceae;g__Turicibacter	-0.633106	0.535119	0.698376	HM2->KO	76	0.713823	0.832793	HM2->KO
d__Bacteria;p__Firmicutes;c__Clostridia;o__Lachnospirales;f__Lachnospiraceae;g__Anaerostipes	0.608867	0.552139	0.703269	HM1->KO	87	0.834984	0.905547	HM1->KO
d__Bacteria;p__Firmicutes;c__Clostridia;o__Oscillospirales;f__Ruminococcaceae;g__Faecalibacterium	-0.469164	0.644138	0.748895	HM2->KO	75	0.622734	0.799175	HM2->KO
d__Bacteria;p__Firmicutes;c__Clostridia;o__Oscillospirales;f__Ruminococcaceae;g__Phocea	-0.205151	0.839295	0.850339	HM2->KO	91	0.657241	0.812873	HM2->KO
d__Bacteria;p__Firmicutes;c__Clostridia;o__Lachnospirales;f__Lachnospiraceae;g__Lachnoclostridium	-0.567307	0.575837	0.703801	HM2->KO	76	0.759662	0.85601	HM2->KO
d__Bacteria;p__Firmicutes;c__Bacilli;o__Staphylococcales;f__Staphylococcaceae;g__Staphylococcus	-0.489945	0.630196	0.74654	HM2->KO	75.5	0.679949	0.812873	HM2->KO
d__Bacteria;p__Firmicutes;c__Clostridia;o__Peptostreptococcales-Tissierellales;f__Anaerovoracaceae;g__Family_XIII_AD3011_group	0.553723	0.586722	0.7059	HM1->KO	84	0.958466	0.958466	HM1->KO
d__Bacteria;p__Firmicutes;c__Clostridia;o__Oscillospirales;f__Ruminococcaceae;g__Ruminococcus	-0.338613	0.737866	0.793999	HM2->KO	75	0.686192	0.812873	HM2->KO
d__Bacteria;p__Actinobacteriota;c__Coriobacteriia;o__Coriobacteriales;f__Eggerthellaceae;g__Adlercreutzia	-0.401153	0.692284	0.78391	HM2->KO	77	0.767074	0.85601	HM2->KO
d__Bacteria;p__Firmicutes;c__Clostridia;o__Oscillospirales;f__Butyricicoccaceae;g__Butyricicoccus	0.367034	0.717067	0.793999	HM1->KO	86	0.878479	0.914093	HM1->KO
d__Bacteria;p__Proteobacteria;c__Gammaproteobacteria;o__Burkholderiales;f__Sutterellaceae;g__Parasutterella	-0.140369	0.889591	0.889591	HM2->KO	78	0.812685	0.893954	HM2->KO
d__Bacteria;p__Firmicutes;c__Clostridia;o__Oscillospirales;f__Oscillospiraceae;g__Flavonifractor	0.332612	0.742441	0.793999	HM1->KO	79	0.878479	0.914093	HM1->KO
d__Bacteria;p__Firmicutes;c__Clostridia;o__Peptostreptococcales-Tissierellales;f__Peptostreptococcaceae;g__Terrisporobacter	-0.245467	0.808457	0.832217	HM2->KO	79	0.862529	0.914093	HM2->KO
d__Bacteria;p__Firmicutes;c__Clostridia;o__Oscillospirales;f__Oscillospiraceae;g__uncultured	0.24252	0.810601	0.832217	HM1->KO	85.5	0.895258	0.919132	HM1->KO

## Sheet: HM1->KO vs IMM-g1->KO
Operational Taxonomic Unit (Genus) for HM1->KO vs IMM-g1->KO Comparison	T-value	P-value (T-test)	FDR (T-test)	Enriched (T-test)	TestStatistic (Wilcoxon)	P-value (Wilcoxon)	FDR (Wilcoxon)	Enriched (Wilcoxon)
d__Bacteria;p__Firmicutes;c__Clostridia;o__Peptostreptococcales-Tissierellales;f__Peptostreptococcaceae;g__Clostridioides	-3.85604	0.00089122	0.0391737	IMM-g1->KO	29	4.1149e-05	0.00308617	IMM-g1->KO
d__Bacteria;p__Firmicutes;c__Clostridia;o__Lachnospirales;f__Lachnospiraceae;g__Lactonifactor	-3.68674	0.00104463	0.0391737	IMM-g1->KO	54	0.00302184	0.113319	IMM-g1->KO
d__Bacteria;p__Firmicutes;c__Clostridia;o__Lachnospirales;f__Lachnospiraceae;g__Epulopiscium	3.34982	0.00213719	0.0534297	HM1->KO	208	0.00683458	0.128035	HM1->KO
d__Bacteria;p__Firmicutes;c__Clostridia;o__Lachnospirales;f__Lachnospiraceae;g__[Ruminococcus]_gnavus_group	2.80584	0.00905739	0.169826	HM1->KO	210	0.00586835	0.128035	HM1->KO
d__Bacteria;p__Bacteroidota;c__Bacteroidia;o__Bacteroidales;f__Rikenellaceae;g__Alistipes	-2.71838	0.0157178	0.235768	IMM-g1->KO	83	0.0623857	0.25502	IMM-g1->KO
d__Bacteria;p__Firmicutes;c__Clostridia;o__Lachnospirales;f__Lachnospiraceae;__	2.09638	0.0477681	0.257872	HM1->KO	205	0.010571	0.128035	HM1->KO
d__Bacteria;p__Firmicutes;c__Clostridia;o__Oscillospirales;f__Oscillospiraceae;g__UCG-005	2.41279	0.0248888	0.247333	HM1->KO	188	0.011599	0.128035	HM1->KO
d__Bacteria;p__Firmicutes;c__Bacilli;o__Lactobacillales;f__Streptococcaceae;g__Streptococcus	2.49583	0.0254391	0.247333	HM1->KO	175	0.0337588	0.194762	HM1->KO
d__Bacteria;p__Firmicutes;c__Clostridia;o__Clostridiales;f__Clostridiaceae;g__Clostridium_sensu_stricto_13	-2.07883	0.0481361	0.257872	IMM-g1->KO	65	0.01195	0.128035	IMM-g1->KO
d__Bacteria;p__Firmicutes;c__Clostridia;o__Oscillospirales;f__Ruminococcaceae;g__Ruminococcus	2.41518	0.0295064	0.247333	HM1->KO	175	0.0337588	0.194762	HM1->KO
d__Bacteria;p__Firmicutes;c__Clostridia;o__Oscillospirales;f__[Clostridium]_methylpentosum_group;g__[Clostridium]_methylpentosum_group	-2.23499	0.0329777	0.247333	IMM-g1->KO	70.5	0.016073	0.147003	IMM-g1->KO
d__Bacteria;p__Firmicutes;c__Clostridia;o__Peptococcales;f__Peptococcaceae;g__uncultured	2.2951	0.0321886	0.247333	HM1->KO	187	0.0176404	0.147003	HM1->KO
d__Bacteria;p__Firmicutes;c__Clostridia;o__Oscillospirales;f__Ruminococcaceae;g__Incertae_Sedis	0.890392	0.38412	0.638956	HM1->KO	199	0.0201958	0.151468	HM1->KO
d__Bacteria;p__Proteobacteria;c__Gammaproteobacteria;o__Vibrionales;f__Vibrionaceae;g__Vibrio	2.12133	0.043517	0.257872	HM1->KO	188.5	0.0418156	0.219288	HM1->KO
d__Bacteria;p__Firmicutes;c__Clostridia;o__Lachnospirales;f__Lachnospiraceae;g__uncultured	2.18733	0.0461832	0.257872	HM1->KO	171	0.0236015	0.16092	HM1->KO
d__Bacteria;p__Firmicutes;c__Clostridia;o__Oscillospirales;f__Ruminococcaceae;g__uncultured	2.03928	0.0518848	0.259424	HM1->KO	183	0.0646051	0.25502	HM1->KO
d__Bacteria;p__Firmicutes;c__Bacilli;o__Erysipelotrichales;f__Erysipelotrichaceae;g__Turicibacter	1.91288	0.0740524	0.326702	HM1->KO	173	0.0438575	0.219288	HM1->KO
d__Bacteria;p__Proteobacteria;c__Gammaproteobacteria;o__Enterobacterales;f__Enterobacteriaceae;g__Escherichia-Shigella	-2.00493	0.0579845	0.271802	IMM-g1->KO	94	0.144774	0.402151	IMM-g1->KO
d__Bacteria;p__Firmicutes;c__Clostridia;o__Oscillospirales;f__Ruminococcaceae;g__Subdoligranulum	1.86314	0.0835549	0.343068	HM1->KO	162	0.0547673	0.24162	HM1->KO
d__Bacteria;p__Firmicutes;c__Clostridia;o__Oscillospirales;f__Ruminococcaceae;__	1.84099	0.0869105	0.343068	HM1->KO	162	0.0547673	0.24162	HM1->KO
d__Bacteria;p__Firmicutes;c__Clostridia;o__Oscillospirales;f__Ruminococcaceae;g__Faecalibacterium	1.66812	0.116503	0.436884	HM1->KO	156	0.191171	0.43448	HM1->KO
d__Bacteria;p__Firmicutes;c__Clostridia;o__Clostridiales;f__Clostridiaceae;g__Clostridium_sensu_stricto_1	-1.23862	0.225587	0.561116	IMM-g1->KO	85	0.0732129	0.274548	IMM-g1->KO
d__Bacteria;p__Firmicutes;c__Clostridia;o__Peptostreptococcales-Tissierellales;f__Peptostreptococcaceae;g__Romboutsia	-1.56582	0.135816	0.485056	IMM-g1->KO	112.5	0.110811	0.36134	IMM-g1->KO
d__Bacteria;p__Firmicutes;c__Bacilli;o__Erysipelotrichales;f__Erysipelotrichaceae;g__[Clostridium]_innocuum_group	0.824636	0.41791	0.666878	HM1->KO	183	0.0859847	0.307088	HM1->KO
d__Bacteria;p__Firmicutes;c__Bacilli;o__Staphylococcales;f__Staphylococcaceae;g__Staphylococcus	1.45946	0.159199	0.499728	HM1->KO	162.5	0.117721	0.363858	HM1->KO
d__Bacteria;p__Verrucomicrobiota;c__Verrucomicrobiae;o__Verrucomicrobiales;f__Akkermansiaceae;g__Akkermansia	-0.685908	0.497873	0.678918	IMM-g1->KO	88	0.0929942	0.317026	IMM-g1->KO
d__Bacteria;__;__;__;__;__	-1.43357	0.163829	0.499728	IMM-g1->KO	114	0.234915	0.476811	IMM-g1->KO
d__Bacteria;p__Firmicutes;c__uncultured;o__uncultured;f__uncultured;g__uncultured	1.46746	0.164354	0.499728	HM1->KO	153	0.126137	0.363858	HM1->KO
d__Bacteria;p__Firmicutes;c__Clostridia;o__Lachnospirales;f__Lachnospiraceae;g__Marvinbryantia	1.45922	0.166576	0.499728	HM1->KO	153	0.126137	0.363858	HM1->KO
d__Bacteria;p__Firmicutes;c__Bacilli;o__Erysipelotrichales;f__Erysipelotrichaceae;g__Holdemania	-1.34633	0.189712	0.530432	IMM-g1->KO	113	0.425681	0.648463	IMM-g1->KO
d__Bacteria;p__Firmicutes;c__Clostridia;o__Oscillospirales;f__Ruminococcaceae;g__Paludicola	1.33985	0.190955	0.530432	HM1->KO	164	0.21943	0.476811	HM1->KO
d__Bacteria;p__Firmicutes;c__Clostridia;o__Oscillospirales;f__Oscillospiraceae;g__Colidextribacter	1.29791	0.208022	0.557201	HM1->KO	173.5	0.163549	0.422971	HM1->KO
d__Bacteria;p__Firmicutes;c__Clostridia;o__Monoglobales;f__Monoglobaceae;g__Monoglobus	1.10973	0.276817	0.561116	HM1->KO	175	0.151328	0.405344	HM1->KO
d__Bacteria;p__Firmicutes;c__Clostridia;o__Oscillospirales;f__Oscillospiraceae;g__Oscillibacter	1.23432	0.226359	0.561116	HM1->KO	166	0.274225	0.512833	HM1->KO
d__Bacteria;p__Firmicutes;c__Clostridia;o__Peptostreptococcales-Tissierellales;f__Anaerovoracaceae;g__[Eubacterium]_nodatum_group	-0.981187	0.3343	0.583081	IMM-g1->KO	97.5	0.179704	0.43448	IMM-g1->KO
d__Bacteria;p__Firmicutes;c__Bacilli;o__Lactobacillales;f__Enterococcaceae;g__Enterococcus	-1.20492	0.239896	0.561116	IMM-g1->KO	113	0.442144	0.650212	IMM-g1->KO
d__Bacteria;p__Firmicutes;c__Clostridia;o__Peptostreptococcales-Tissierellales;f__Anaerovoracaceae;g__Family_XIII_AD3011_group	-0.0329973	0.973907	0.98436	IMM-g1->KO	98	0.183841	0.43448	IMM-g1->KO
Unassigned;__;__;__;__;__	1.1979	0.240301	0.561116	HM1->KO	169	0.229232	0.476811	HM1->KO
d__Bacteria;p__Firmicutes;c__Clostridia;o__Lachnospirales;f__Lachnospiraceae;g__Blautia	1.13258	0.26627	0.561116	HM1->KO	172	0.18962	0.43448	HM1->KO
d__Bacteria;p__Actinobacteriota;c__Coriobacteriia;o__Coriobacteriales;f__Coriobacteriaceae;g__Collinsella	1.17092	0.252524	0.561116	HM1->KO	155	0.485964	0.681324	HM1->KO
d__Bacteria;p__Actinobacteriota;c__Coriobacteriia;o__Coriobacteriales;f__Eggerthellaceae;g__Adlercreutzia	1.12152	0.272227	0.561116	HM1->KO	155	0.348487	0.580811	HM1->KO
d__Bacteria;p__Firmicutes;c__Clostridia;o__Oscillospirales;f__Ruminococcaceae;g__UBA1819	1.10794	0.276458	0.561116	HM1->KO	168	0.243624	0.480836	HM1->KO
d__Bacteria;p__Actinobacteriota;c__Coriobacteriia;o__Coriobacteriales;f__Eggerthellaceae;g__Gordonibacter	0.960158	0.344414	0.58707	HM1->KO	168	0.235227	0.476811	HM1->KO
d__Bacteria;p__Bacteroidota;c__Bacteroidia;o__Bacteroidales;f__Tannerellaceae;g__Parabacteroides	-1	0.331333	0.583081	IMM-g1->KO	127.5	0.394207	0.615948	IMM-g1->KO
d__Bacteria;p__Firmicutes;c__Clostridia;o__Lachnospirales;f__Lachnospiraceae;g__Agathobacter	1	0.334282	0.583081	HM1->KO	144	0.300862	0.512833	HM1->KO
d__Bacteria;p__Firmicutes;c__Clostridia;o__Oscillospirales;f__Oscillospiraceae;g__Flavonifractor	-0.801893	0.428814	0.670022	IMM-g1->KO	103	0.25862	0.497345	IMM-g1->KO
d__Bacteria;p__Firmicutes;c__Clostridia;o__Lachnospirales;f__Lachnospiraceae;g__Roseburia	1	0.334282	0.583081	HM1->KO	144	0.300862	0.512833	HM1->KO
d__Bacteria;p__Actinobacteriota;c__Coriobacteriia;o__Coriobacteriales;f__Eggerthellaceae;__	1	0.334282	0.583081	HM1->KO	144	0.300862	0.512833	HM1->KO
d__Bacteria;p__Firmicutes;c__Clostridia;o__Clostridia_vadinBB60_group;f__Clostridia_vadinBB60_group;g__Clostridia_vadinBB60_group	1	0.334282	0.583081	HM1->KO	144	0.300862	0.512833	HM1->KO
d__Bacteria;p__Firmicutes;c__Clostridia;o__Lachnospirales;f__Lachnospiraceae;g__GCA-900066575	0.86864	0.391893	0.638956	HM1->KO	157	0.432308	0.648463	HM1->KO
d__Bacteria;p__Firmicutes;c__Clostridia;o__Lachnospirales;f__Lachnospiraceae;g__Anaerostipes	0.772056	0.446439	0.678918	HM1->KO	160.5	0.366021	0.596773	HM1->KO
d__Bacteria;p__Actinobacteriota;c__Actinobacteria;o__Bifidobacteriales;f__Bifidobacteriaceae;g__Bifidobacterium	-0.32407	0.748403	0.837765	IMM-g1->KO	111	0.386651	0.615948	IMM-g1->KO
d__Bacteria;p__Firmicutes;c__Clostridia;o__Lachnospirales;f__Lachnospiraceae;g__Lachnospiraceae	-0.756453	0.455092	0.678918	IMM-g1->KO	118.5	0.490554	0.681324	IMM-g1->KO
d__Bacteria;p__Firmicutes;c__Clostridia;o__Lachnospirales;f__Lachnospiraceae;g__GCA-900066755	-0.715234	0.480283	0.678918	IMM-g1->KO	118	0.543296	0.699748	IMM-g1->KO
d__Bacteria;p__Firmicutes;c__Clostridia;o__Lachnospirales;f__Lachnospiraceae;g__Sellimonas	-0.710073	0.486102	0.678918	IMM-g1->KO	131	0.900694	0.938223	IMM-g1->KO
d__Bacteria;p__Firmicutes;c__Clostridia;o__Lachnospirales;f__Lachnospiraceae;g__[Ruminococcus]_torques_group	0.53196	0.598667	0.750119	HM1->KO	155	0.47464	0.681324	HM1->KO
d__Bacteria;p__Firmicutes;c__Clostridia;o__Oscillospirales;f__Ruminococcaceae;g__Anaerotruncus	-0.696298	0.491705	0.678918	IMM-g1->KO	118.5	0.562907	0.703633	IMM-g1->KO
d__Bacteria;p__Firmicutes;c__Clostridia;o__Lachnospirales;f__Lachnospiraceae;g__[Eubacterium]_fissicatena_group	0.691888	0.495502	0.678918	HM1->KO	144.5	0.514195	0.688654	HM1->KO
d__Bacteria;p__Firmicutes;c__Clostridia;o__Oscillospirales;f__Oscillospiraceae;g__uncultured	0.656303	0.516659	0.691954	HM1->KO	149.5	0.603957	0.74257	HM1->KO
d__Bacteria;p__Firmicutes;c__Clostridia;o__Lachnospirales;f__Lachnospiraceae;g__Lachnospiraceae_UCG-008	0.486821	0.6301	0.750119	HM1->KO	144.5	0.514195	0.688654	HM1->KO
d__Bacteria;p__Firmicutes;c__Clostridia;o__Peptostreptococcales-Tissierellales;f__Peptostreptococcaceae;g__Terrisporobacter	-0.581534	0.565092	0.743542	IMM-g1->KO	119	0.533373	0.699748	IMM-g1->KO
d__Bacteria;p__Firmicutes;c__Clostridia;o__Oscillospirales;f__[Eubacterium]_coprostanoligenes_group;g__[Eubacterium]_coprostanoligenes_group	-0.551822	0.585312	0.750119	IMM-g1->KO	125	0.711683	0.821173	IMM-g1->KO
d__Bacteria;p__Firmicutes;c__Clostridia;o__Oscillospirales;f__Ruminococcaceae;g__Candidatus_Soleaferrea	-0.379859	0.706709	0.803079	IMM-g1->KO	118	0.550469	0.699748	IMM-g1->KO
d__Bacteria;p__Firmicutes;c__Clostridia;o__Lachnospirales;f__Lachnospiraceae;g__Eisenbergiella	0.512591	0.612	0.750119	HM1->KO	137	0.957353	0.97029	HM1->KO
d__Bacteria;p__Firmicutes;c__Clostridia;o__Lachnospirales;f__Lachnospiraceae;g__Hungatella	-0.511647	0.613615	0.750119	IMM-g1->KO	123	0.681589	0.811415	IMM-g1->KO
d__Bacteria;p__Proteobacteria;c__Gammaproteobacteria;o__Burkholderiales;f__Sutterellaceae;g__Parasutterella	-0.497956	0.622113	0.750119	IMM-g1->KO	130	0.850253	0.898155	IMM-g1->KO
d__Bacteria;p__Firmicutes;c__Clostridia;o__Oscillospirales;f__Ruminococcaceae;g__Negativibacillus	0.471069	0.641005	0.751178	HM1->KO	148	0.635004	0.76815	HM1->KO
d__Bacteria;p__Firmicutes;c__Clostridia;o__Oscillospirales;f__Butyricicoccaceae;g__Butyricicoccus	-0.0719483	0.943176	0.969017	IMM-g1->KO	124	0.704198	0.821173	IMM-g1->KO
d__Bacteria;p__Actinobacteriota;c__Coriobacteriia;o__Coriobacteriales;f__Eggerthellaceae;g__Eggerthella	0.410292	0.684708	0.790048	HM1->KO	136	0.985778	0.985778	HM1->KO
d__Bacteria;p__Firmicutes;c__Bacilli;o__Erysipelotrichales;f__Erysipelotrichaceae;g__Dielma	0.0852142	0.932743	0.969017	HM1->KO	144	0.761772	0.86565	HM1->KO
d__Bacteria;p__Firmicutes;c__Clostridia;o__Oscillospirales;f__Ruminococcaceae;g__Phocea	-0.102948	0.918775	0.969017	IMM-g1->KO	143	0.775784	0.868415	IMM-g1->KO
d__Bacteria;p__Firmicutes;c__Clostridia;o__Lachnospirales;f__Lachnospiraceae;g__Lachnospiraceae_NK4A136_group	0.27598	0.784558	0.865321	HM1->KO	140.5	0.837584	0.898155	HM1->KO
d__Bacteria;p__Bacteroidota;c__Bacteroidia;o__Bacteroidales;f__Bacteroidaceae;g__Bacteroides	-0.183268	0.855826	0.930246	IMM-g1->KO	133	0.953464	0.97029	IMM-g1->KO
d__Bacteria;p__Firmicutes;c__Clostridia;o__Lachnospirales;f__Lachnospiraceae;g__Lachnoclostridium	0.019762	0.98436	0.98436	HM1->KO	141	0.844523	0.898155	HM1->KO
d__Bacteria;p__Firmicutes;c__Bacilli;o__Erysipelotrichales;f__Erysipelatoclostridiaceae;g__Erysipelatoclostridium	0.104038	0.917857	0.969017	HM1->KO	141	0.844523	0.898155	HM1->KO

## Sheet: IMM-g1->KO vs IMM-g2->KO
Operational Taxonomic Unit (Genus) for IMM-g1->KO vs IMM-g2->KO Comparison	T-value	P-value (T-test)	FDR (T-test)	Enriched (T-test)	TestStatistic (Wilcoxon)	P-value (Wilcoxon)	FDR (Wilcoxon)	Enriched (Wilcoxon)
d__Bacteria;p__Firmicutes;c__Clostridia;o__Oscillospirales;f__Oscillospiraceae;g__Oscillibacter	2.89109	0.0129011	0.602382	IMM-g1->KO	116.5	0.0143399	0.740475	IMM-g1->KO
d__Bacteria;p__Firmicutes;c__Clostridia;o__Lachnospirales;f__Lachnospiraceae;g__[Ruminococcus]_gnavus_group	-2.51732	0.0190939	0.602382	IMM-g2->KO	34	0.0351833	0.740475	IMM-g2->KO
d__Bacteria;p__Actinobacteriota;c__Actinobacteria;o__Bifidobacteriales;f__Bifidobacteriaceae;g__Bifidobacterium	2.26903	0.0325468	0.602382	IMM-g1->KO	103	0.0870993	0.740475	IMM-g1->KO
d__Bacteria;p__Firmicutes;c__Clostridia;o__Lachnospirales;f__Lachnospiraceae;g__Roseburia	-1.47922	0.182617	0.637252	IMM-g2->KO	54	0.0354449	0.740475	IMM-g2->KO
d__Bacteria;p__Firmicutes;c__Clostridia;o__Lachnospirales;f__Lachnospiraceae;g__Epulopiscium	2.19488	0.0392442	0.602382	IMM-g1->KO	88	0.310532	0.806559	IMM-g1->KO
d__Bacteria;p__Firmicutes;c__Clostridia;o__Peptostreptococcales-Tissierellales;f__Peptostreptococcaceae;g__Clostridioides	1.71067	0.11283	0.637252	IMM-g1->KO	107	0.0539687	0.740475	IMM-g1->KO
d__Bacteria;p__Firmicutes;c__Clostridia;o__Peptostreptococcales-Tissierellales;f__Peptostreptococcaceae;g__Terrisporobacter	2.0144	0.0565527	0.602382	IMM-g1->KO	97	0.108947	0.740475	IMM-g1->KO
d__Bacteria;p__Firmicutes;c__Clostridia;o__Oscillospirales;f__Butyricicoccaceae;g__Butyricicoccus	-1.99856	0.0581891	0.602382	IMM-g2->KO	44	0.126503	0.740475	IMM-g2->KO
d__Bacteria;p__Firmicutes;c__Clostridia;o__Oscillospirales;f__Oscillospiraceae;g__Colidextribacter	-1.9438	0.065871	0.602382	IMM-g2->KO	47	0.172005	0.740475	IMM-g2->KO
d__Bacteria;p__Firmicutes;c__Clostridia;o__Lachnospirales;f__Lachnospiraceae;__	1.43006	0.184328	0.637252	IMM-g1->KO	101	0.114719	0.740475	IMM-g1->KO
d__Bacteria;p__Firmicutes;c__Clostridia;o__Oscillospirales;f__Ruminococcaceae;g__Negativibacillus	-1.91735	0.0708685	0.602382	IMM-g2->KO	47.5	0.169874	0.740475	IMM-g2->KO
d__Bacteria;p__Firmicutes;c__Clostridia;o__Lachnospirales;f__Lachnospiraceae;g__Lachnospiraceae	1.77182	0.0896681	0.637252	IMM-g1->KO	92.5	0.174229	0.740475	IMM-g1->KO
d__Bacteria;p__Firmicutes;c__Clostridia;o__Lachnospirales;f__Lachnospiraceae;g__[Ruminococcus]_torques_group	-1.02917	0.315714	0.637252	IMM-g2->KO	45	0.137141	0.740475	IMM-g2->KO
d__Bacteria;p__Actinobacteriota;c__Coriobacteriia;o__Coriobacteriales;f__Eggerthellaceae;g__Adlercreutzia	1.73882	0.100141	0.637252	IMM-g1->KO	84	0.249677	0.806559	IMM-g1->KO
d__Bacteria;p__Firmicutes;c__Clostridia;o__Lachnospirales;f__Lachnospiraceae;g__Lachnospiraceae_NK4A136_group	-1.00323	0.33216	0.637252	IMM-g2->KO	47.5	0.146793	0.740475	IMM-g2->KO
d__Bacteria;p__Bacteroidota;c__Bacteroidia;o__Bacteroidales;f__Tannerellaceae;__	-1	0.350617	0.637252	IMM-g2->KO	63	0.15658	0.740475	IMM-g2->KO
d__Bacteria;p__Firmicutes;c__Clostridia;o__Peptostreptococcales-Tissierellales;f__Peptostreptococcaceae;g__Romboutsia	1.56582	0.135816	0.637252	IMM-g1->KO	84	0.249677	0.806559	IMM-g1->KO
d__Bacteria;p__Firmicutes;c__Bacilli;o__Erysipelotrichales;f__Erysipelotrichaceae;g__[Clostridium]_innocuum_group	1.36536	0.197713	0.637252	IMM-g1->KO	98	0.15974	0.740475	IMM-g1->KO
d__Bacteria;p__Firmicutes;c__Clostridia;o__Clostridiales;f__Clostridiaceae;g__Clostridium_sensu_stricto_1	-1.52916	0.140669	0.637252	IMM-g2->KO	51	0.260831	0.806559	IMM-g2->KO
d__Bacteria;p__Firmicutes;c__Clostridia;o__Lachnospirales;f__Lachnospiraceae;g__Anaerostipes	1.45525	0.159986	0.637252	IMM-g1->KO	98	0.15974	0.740475	IMM-g1->KO
d__Bacteria;p__Firmicutes;c__Clostridia;o__Peptococcales;f__Peptococcaceae;g__uncultured	1.44342	0.167077	0.637252	IMM-g1->KO	80	0.367382	0.806559	IMM-g1->KO
d__Bacteria;p__Firmicutes;c__Clostridia;o__Lachnospirales;f__Lachnospiraceae;g__Blautia	1.44271	0.174014	0.637252	IMM-g1->KO	96	0.196088	0.784354	IMM-g1->KO
d__Bacteria;p__Firmicutes;c__Clostridia;o__Clostridiales;f__Clostridiaceae;g__Clostridium_sensu_stricto_13	1.02483	0.329858	0.637252	IMM-g1->KO	93.5	0.243264	0.806559	IMM-g1->KO
d__Bacteria;p__Firmicutes;c__Clostridia;o__Oscillospirales;f__[Clostridium]_methylpentosum_group;g__[Clostridium]_methylpentosum_group	1.28717	0.22402	0.637252	IMM-g1->KO	87.5	0.390958	0.806559	IMM-g1->KO
d__Bacteria;p__Firmicutes;c__Clostridia;o__Oscillospirales;f__Ruminococcaceae;g__uncultured	1.24448	0.22546	0.637252	IMM-g1->KO	85	0.413455	0.806559	IMM-g1->KO
d__Bacteria;p__Firmicutes;c__Clostridia;o__Monoglobales;f__Monoglobaceae;g__Monoglobus	1.09023	0.294686	0.637252	IMM-g1->KO	90	0.326265	0.806559	IMM-g1->KO
d__Bacteria;p__Firmicutes;c__Clostridia;o__Oscillospirales;f__Ruminococcaceae;g__Anaerotruncus	0.749571	0.46082	0.696351	IMM-g1->KO	92	0.285247	0.806559	IMM-g1->KO
d__Bacteria;p__Firmicutes;c__Clostridia;o__Oscillospirales;f__Ruminococcaceae;g__UBA1819	-1.05524	0.302714	0.637252	IMM-g2->KO	56	0.397104	0.806559	IMM-g2->KO
d__Bacteria;p__Firmicutes;c__Clostridia;o__Peptostreptococcales-Tissierellales;f__Anaerovoracaceae;g__[Eubacterium]_nodatum_group	0.921228	0.374854	0.637252	IMM-g1->KO	89	0.357669	0.806559	IMM-g1->KO
d__Bacteria;p__Firmicutes;c__Bacilli;o__Erysipelotrichales;f__Erysipelotrichaceae;g__Turicibacter	1	0.331333	0.637252	IMM-g1->KO	76	0.559669	0.806559	IMM-g1->KO
d__Bacteria;p__Firmicutes;c__Clostridia;o__Oscillospirales;f__Ruminococcaceae;g__Ruminococcus	1	0.331333	0.637252	IMM-g1->KO	76	0.559669	0.806559	IMM-g1->KO
d__Bacteria;p__Firmicutes;c__Bacilli;o__Lactobacillales;f__Streptococcaceae;g__Streptococcus	1	0.331333	0.637252	IMM-g1->KO	76	0.559669	0.806559	IMM-g1->KO
d__Bacteria;p__Proteobacteria;c__Gammaproteobacteria;o__Enterobacterales;f__Enterobacteriaceae;g__Escherichia-Shigella	-0.530965	0.600326	0.786129	IMM-g2->KO	88	0.397104	0.806559	IMM-g2->KO
d__Bacteria;p__Bacteroidota;c__Bacteroidia;o__Bacteroidales;f__Tannerellaceae;g__Parabacteroides	1	0.331333	0.637252	IMM-g1->KO	76	0.559669	0.806559	IMM-g1->KO
d__Bacteria;p__Firmicutes;c__Clostridia;o__Oscillospirales;f__Oscillospiraceae;g__UCG-005	1	0.331333	0.637252	IMM-g1->KO	76	0.559669	0.806559	IMM-g1->KO
d__Bacteria;p__Firmicutes;c__Clostridia;o__Oscillospirales;f__Oscillospiraceae;g__Flavonifractor	-0.917883	0.372517	0.637252	IMM-g2->KO	56	0.397104	0.806559	IMM-g2->KO
d__Bacteria;p__Firmicutes;c__Bacilli;o__Staphylococcales;f__Staphylococcaceae;g__Staphylococcus	1	0.331333	0.637252	IMM-g1->KO	76	0.559669	0.806559	IMM-g1->KO
d__Bacteria;p__Firmicutes;c__Clostridia;o__Lachnospirales;f__Lachnospiraceae;g__[Eubacterium]_fissicatena_group	1	0.331333	0.637252	IMM-g1->KO	76	0.559669	0.806559	IMM-g1->KO
Unassigned;__;__;__;__;__	-0.42251	0.680848	0.812239	IMM-g2->KO	57	0.428549	0.806559	IMM-g2->KO
d__Bacteria;p__Firmicutes;c__Clostridia;o__Lachnospirales;f__Lachnospiraceae;g__Lachnospiraceae_UCG-008	1	0.331333	0.637252	IMM-g1->KO	76	0.559669	0.806559	IMM-g1->KO
d__Bacteria;p__Firmicutes;c__Clostridia;o__Lachnospirales;f__Lachnospiraceae;g__GCA-900066755	-0.987297	0.338209	0.637252	IMM-g2->KO	58.5	0.467482	0.806559	IMM-g2->KO
d__Bacteria;p__Firmicutes;c__Bacilli;o__Erysipelotrichales;f__Erysipelatoclostridiaceae;g__Erysipelatoclostridium	-0.821581	0.428336	0.677368	IMM-g2->KO	60	0.530782	0.806559	IMM-g2->KO
d__Bacteria;p__Proteobacteria;c__Gammaproteobacteria;o__Burkholderiales;f__Sutterellaceae;g__Parasutterella	-0.689643	0.502162	0.741763	IMM-g2->KO	61.5	0.545469	0.806559	IMM-g2->KO
d__Bacteria;p__Actinobacteriota;c__Coriobacteriia;o__Coriobacteriales;f__Eggerthellaceae;g__Eggerthella	-0.961364	0.34708	0.637252	IMM-g2->KO	61	0.567283	0.806559	IMM-g2->KO
d__Bacteria;p__Firmicutes;c__Clostridia;o__Oscillospirales;f__Ruminococcaceae;g__Faecalibacterium	-0.598639	0.564331	0.786129	IMM-g2->KO	66.5	0.54789	0.806559	IMM-g2->KO
d__Bacteria;p__Firmicutes;c__Clostridia;o__Oscillospirales;f__Ruminococcaceae;g__Incertae_Sedis	0.910553	0.374549	0.637252	IMM-g1->KO	81	0.643563	0.8151	IMM-g1->KO
d__Bacteria;p__Verrucomicrobiota;c__Verrucomicrobiae;o__Verrucomicrobiales;f__Akkermansiaceae;g__Akkermansia	-0.883961	0.385718	0.639728	IMM-g2->KO	62	0.604919	0.806559	IMM-g2->KO
d__Bacteria;p__Firmicutes;c__Bacilli;o__Lactobacillales;f__Enterococcaceae;g__Enterococcus	-0.851969	0.403009	0.652491	IMM-g2->KO	61	0.567283	0.806559	IMM-g2->KO
d__Bacteria;p__Firmicutes;c__Clostridia;o__Lachnospirales;f__Lachnospiraceae;g__Hungatella	-0.785244	0.441923	0.682973	IMM-g2->KO	62	0.604919	0.806559	IMM-g2->KO
d__Bacteria;p__Firmicutes;c__Clostridia;o__Lachnospirales;f__Lachnospiraceae;g__Lactonifactor	0.677644	0.512689	0.741763	IMM-g1->KO	82	0.597026	0.806559	IMM-g1->KO
d__Bacteria;p__Firmicutes;c__Clostridia;o__Oscillospirales;f__[Eubacterium]_coprostanoligenes_group;g__[Eubacterium]_coprostanoligenes_group	0.57665	0.573364	0.786129	IMM-g1->KO	82	0.578456	0.806559	IMM-g1->KO
d__Bacteria;p__Firmicutes;c__Clostridia;o__Oscillospirales;f__Ruminococcaceae;g__Paludicola	-0.508862	0.619124	0.786129	IMM-g2->KO	64	0.593774	0.806559	IMM-g2->KO
d__Bacteria;p__Firmicutes;c__Clostridia;o__Lachnospirales;f__Lachnospiraceae;g__Eisenbergiella	-0.535839	0.59799	0.786129	IMM-g2->KO	68	0.849089	0.916511	IMM-g2->KO
d__Bacteria;p__Firmicutes;c__Clostridia;o__Lachnospirales;f__Lachnospiraceae;g__Lachnoclostridium	-0.496368	0.624279	0.786129	IMM-g2->KO	63	0.643563	0.8151	IMM-g2->KO
d__Bacteria;p__Firmicutes;c__Clostridia;o__Peptostreptococcales-Tissierellales;f__Anaerovoracaceae;g__Family_XIII_AD3011_group	-0.505119	0.620467	0.786129	IMM-g2->KO	73	0.977624	0.992912	IMM-g2->KO
d__Bacteria;p__Firmicutes;c__Clostridia;o__Oscillospirales;f__Ruminococcaceae;g__Phocea	-0.292223	0.775132	0.850144	IMM-g2->KO	63.5	0.647285	0.8151	IMM-g2->KO
d__Bacteria;__;__;__;__;__	-0.459211	0.655927	0.810964	IMM-g2->KO	68	0.792307	0.897947	IMM-g2->KO
d__Bacteria;p__Firmicutes;c__Clostridia;o__Lachnospirales;f__Lachnospiraceae;g__GCA-900066575	-0.159018	0.876376	0.906851	IMM-g2->KO	64	0.670482	0.82896	IMM-g2->KO
d__Bacteria;p__Firmicutes;c__Clostridia;o__Lachnospirales;f__Lachnospiraceae;g__Sellimonas	-0.420756	0.678665	0.812239	IMM-g2->KO	73	0.97831	0.992912	IMM-g2->KO
d__Bacteria;p__Bacteroidota;c__Bacteroidia;o__Bacteroidales;f__Rikenellaceae;g__Alistipes	0.334616	0.743346	0.842459	IMM-g1->KO	80	0.683178	0.829573	IMM-g1->KO
d__Bacteria;p__Actinobacteriota;c__Coriobacteriia;o__Coriobacteriales;f__Eggerthellaceae;g__Gordonibacter	0.339753	0.737125	0.842459	IMM-g1->KO	79	0.715396	0.853455	IMM-g1->KO
d__Bacteria;p__Firmicutes;c__Bacilli;o__Erysipelotrichales;f__Erysipelotrichaceae;g__Dielma	-0.399973	0.693938	0.813582	IMM-g2->KO	71	0.97831	0.992912	IMM-g2->KO
d__Bacteria;p__Actinobacteriota;c__Coriobacteriia;o__Coriobacteriales;f__Coriobacteriaceae;g__Collinsella	0.303778	0.767013	0.850144	IMM-g1->KO	78.5	0.73884	0.866226	IMM-g1->KO
d__Bacteria;p__Bacteroidota;c__Bacteroidia;o__Bacteroidales;f__Bacteroidaceae;g__Bacteroides	-0.153959	0.880179	0.906851	IMM-g2->KO	67	0.789333	0.897947	IMM-g2->KO
d__Bacteria;p__Firmicutes;c__Clostridia;o__Oscillospirales;f__Ruminococcaceae;g__Candidatus_Soleaferrea	-0.0365324	0.971406	0.971406	IMM-g2->KO	68	0.845724	0.916511	IMM-g2->KO
d__Bacteria;p__Firmicutes;c__Clostridia;o__Oscillospirales;f__Oscillospiraceae;g__uncultured	-0.246611	0.80859	0.872764	IMM-g2->KO	69	0.887215	0.942666	IMM-g2->KO
d__Bacteria;p__Proteobacteria;c__Gammaproteobacteria;o__Vibrionales;f__Vibrionaceae;g__Vibrio	0.161834	0.873784	0.906851	IMM-g1->KO	75.5	0.84912	0.916511	IMM-g1->KO
d__Bacteria;p__Firmicutes;c__Bacilli;o__Erysipelotrichales;f__Erysipelotrichaceae;g__Holdemania	-0.0653677	0.948904	0.963067	IMM-g2->KO	72	1	1	IMM-g2->KO

## Sheet: IMM-g1->KO vs NIMM-g1->KO
Operational Taxonomic Unit (Genus) for IMM-g1->KO vs NIMM-g1->KO Comparison	T-value	P-value (T-test)	FDR (T-test)	Enriched (T-test)	TestStatistic (Wilcoxon)	P-value (Wilcoxon)	FDR (Wilcoxon)	Enriched (Wilcoxon)
d__Bacteria;p__Firmicutes;c__Clostridia;o__Lachnospirales;f__Lachnospiraceae;__	-9.25962	3.64186e-09	2.51289e-07	NIMM-g1->KO	4	4.99272e-05	0.00114833	NIMM-g1->KO
d__Bacteria;p__Bacteroidota;c__Bacteroidia;o__Bacteroidales;f__Tannerellaceae;g__Parabacteroides	-5.76998	0.00056108	0.00325128	NIMM-g1->KO	4	1.91749e-05	0.00100478	NIMM-g1->KO
d__Bacteria;p__Firmicutes;c__Clostridia;o__Lachnospirales;f__Lachnospiraceae;g__Lactonifactor	10.3494	9.33772e-09	3.22151e-07	IMM-g1->KO	119	0.000583179	0.00447104	IMM-g1->KO
d__Bacteria;p__Proteobacteria;c__Gammaproteobacteria;o__Enterobacterales;f__Enterobacteriaceae;g__Escherichia-Shigella	8.96236	1.09371e-06	2.51554e-05	IMM-g1->KO	123	2.91242e-05	0.00100478	IMM-g1->KO
d__Bacteria;p__Firmicutes;c__Clostridia;o__Clostridiales;f__Clostridiaceae;g__Clostridium_sensu_stricto_13	7.95976	1.50343e-06	2.59342e-05	IMM-g1->KO	121	0.000476696	0.0041115	IMM-g1->KO
d__Bacteria;p__Firmicutes;c__Bacilli;o__Erysipelotrichales;f__Erysipelotrichaceae;g__[Clostridium]_innocuum_group	-5.58457	1.55681e-05	0.00021484	NIMM-g1->KO	5	7.90514e-05	0.00136364	NIMM-g1->KO
d__Bacteria;p__Firmicutes;c__Clostridia;o__Oscillospirales;f__Oscillospiraceae;g__UCG-005	-4.54982	0.00201934	0.00819615	NIMM-g1->KO	12.5	0.000133048	0.00183606	NIMM-g1->KO
d__Bacteria;p__Firmicutes;c__Clostridia;o__Lachnospirales;f__Lachnospiraceae;g__GCA-900066575	-5.48063	2.82233e-05	0.000324568	NIMM-g1->KO	2	0.000227338	0.00261439	NIMM-g1->KO
d__Bacteria;p__Actinobacteriota;c__Coriobacteriia;o__Coriobacteriales;f__Eggerthellaceae;g__Gordonibacter	-4.88633	6.96513e-05	0.000686563	NIMM-g1->KO	16	0.00460494	0.0191787	NIMM-g1->KO
d__Bacteria;p__Firmicutes;c__Clostridia;o__Lachnospirales;f__Lachnospiraceae;g__[Eubacterium]_fissicatena_group	-4.85358	0.00113223	0.00488274	NIMM-g1->KO	15.5	0.000328776	0.0032408	NIMM-g1->KO
d__Bacteria;p__Firmicutes;c__Clostridia;o__Lachnospirales;f__Lachnospiraceae;g__Lachnoclostridium	-4.41915	0.000207034	0.00178567	NIMM-g1->KO	12	0.00102351	0.0070622	NIMM-g1->KO
d__Bacteria;p__Firmicutes;c__Clostridia;o__Lachnospirales;f__Lachnospiraceae;g__[Ruminococcus]_torques_group	-4.79814	0.000266507	0.00204322	NIMM-g1->KO	13	0.00255925	0.0135837	NIMM-g1->KO
d__Bacteria;p__Firmicutes;c__Clostridia;o__Oscillospirales;f__[Eubacterium]_coprostanoligenes_group;g__[Eubacterium]_coprostanoligenes_group	4.43641	0.000361803	0.00249644	IMM-g1->KO	98	0.0184098	0.0529283	IMM-g1->KO
d__Bacteria;p__Firmicutes;c__Clostridia;o__Lachnospirales;f__Lachnospiraceae;g__Blautia	-3.14321	0.00466463	0.0141338	NIMM-g1->KO	15	0.00234658	0.0134928	NIMM-g1->KO
d__Bacteria;p__Firmicutes;c__Clostridia;o__Monoglobales;f__Monoglobaceae;g__Monoglobus	-4.10583	0.000588822	0.00325128	NIMM-g1->KO	15	0.00397202	0.0191787	NIMM-g1->KO
d__Bacteria;p__Firmicutes;c__Clostridia;o__Lachnospirales;f__Lachnospiraceae;g__Anaerostipes	-4.15462	0.000714635	0.00352213	NIMM-g1->KO	15	0.00234658	0.0134928	NIMM-g1->KO
d__Bacteria;p__Firmicutes;c__Clostridia;o__Oscillospirales;f__Ruminococcaceae;g__UBA1819	-4.00704	0.000612561	0.00325128	NIMM-g1->KO	21	0.00944456	0.0327481	NIMM-g1->KO
d__Bacteria;p__Firmicutes;c__Clostridia;o__Oscillospirales;f__Ruminococcaceae;g__Negativibacillus	3.98282	0.000962385	0.00442697	IMM-g1->KO	94.5	0.0290126	0.0741433	IMM-g1->KO
d__Bacteria;p__Firmicutes;c__Clostridia;o__Oscillospirales;f__Ruminococcaceae;g__Paludicola	-3.66837	0.00332515	0.0114718	NIMM-g1->KO	21	0.00457459	0.0191787	NIMM-g1->KO
d__Bacteria;p__Firmicutes;c__Bacilli;o__Erysipelotrichales;f__Erysipelotrichaceae;g__Holdemania	-1.56187	0.14827	0.232514	NIMM-g1->KO	16	0.00472518	0.0191787	NIMM-g1->KO
d__Bacteria;p__Firmicutes;c__Clostridia;o__Peptostreptococcales-Tissierellales;f__Peptostreptococcaceae;g__Terrisporobacter	3.58307	0.00229156	0.00878432	IMM-g1->KO	91	0.0445074	0.095969	IMM-g1->KO
d__Bacteria;p__Firmicutes;c__Clostridia;o__Lachnospirales;f__Lachnospiraceae;g__Lachnospiraceae	-2.87531	0.0134038	0.0337668	NIMM-g1->KO	21.5	0.00853061	0.0327007	NIMM-g1->KO
d__Bacteria;p__Firmicutes;c__Clostridia;o__Oscillospirales;f__Oscillospiraceae;g__Colidextribacter	-3.30258	0.00328683	0.0114718	NIMM-g1->KO	23	0.0163997	0.0512378	NIMM-g1->KO
d__Bacteria;p__Actinobacteriota;c__Coriobacteriia;o__Coriobacteriales;f__Eggerthellaceae;g__Adlercreutzia	-2.67875	0.0271294	0.0645494	NIMM-g1->KO	27	0.0094922	0.0327481	NIMM-g1->KO
d__Bacteria;p__Proteobacteria;c__Gammaproteobacteria;o__Burkholderiales;f__Sutterellaceae;g__Parasutterella	3.27986	0.00441802	0.0141338	IMM-g1->KO	87.5	0.0666601	0.127765	IMM-g1->KO
d__Bacteria;p__Firmicutes;c__Clostridia;o__Oscillospirales;f__[Clostridium]_methylpentosum_group;g__[Clostridium]_methylpentosum_group	3.34053	0.00471126	0.0141338	IMM-g1->KO	102	0.0148737	0.0488706	IMM-g1->KO
d__Bacteria;p__Actinobacteriota;c__Coriobacteriia;o__Coriobacteriales;f__Eggerthellaceae;g__Eggerthella	-2.67306	0.0137025	0.0337668	NIMM-g1->KO	24	0.0170793	0.0512378	NIMM-g1->KO
d__Bacteria;p__Actinobacteriota;c__Actinobacteria;o__Bifidobacteriales;f__Bifidobacteriaceae;g__Bifidobacterium	3.00922	0.00629586	0.0181006	IMM-g1->KO	99	0.0278122	0.0738094	IMM-g1->KO
d__Bacteria;p__Firmicutes;c__Clostridia;o__Lachnospirales;f__Lachnospiraceae;g__Epulopiscium	2.97395	0.00851439	0.0234997	IMM-g1->KO	87.5	0.0666601	0.127765	IMM-g1->KO
d__Bacteria;p__Firmicutes;c__Bacilli;o__Lactobacillales;f__Enterococcaceae;g__Enterococcus	2.40508	0.0376803	0.0764688	IMM-g1->KO	101	0.0205326	0.0566699	IMM-g1->KO
d__Bacteria;p__Firmicutes;c__Bacilli;o__Erysipelotrichales;f__Erysipelotrichaceae;g__Dielma	-2.71278	0.0134871	0.0337668	NIMM-g1->KO	29	0.0405326	0.092496	NIMM-g1->KO
d__Bacteria;p__Firmicutes;c__Clostridia;o__Oscillospirales;f__Ruminococcaceae;g__uncultured	-2.43576	0.0392547	0.0773878	NIMM-g1->KO	30	0.0339168	0.0820459	NIMM-g1->KO
d__Bacteria;p__Firmicutes;c__Clostridia;o__Lachnospirales;f__Lachnospiraceae;g__Hungatella	-1.01099	0.336855	0.416243	NIMM-g1->KO	28	0.034483	0.0820459	NIMM-g1->KO
d__Bacteria;p__Firmicutes;c__Clostridia;o__Oscillospirales;f__Oscillospiraceae;g__uncultured	-2.2797	0.0332378	0.0754524	NIMM-g1->KO	38	0.133864	0.209922	NIMM-g1->KO
d__Bacteria;p__Firmicutes;c__Clostridia;o__Oscillospirales;f__Oscillospiraceae;g__Flavonifractor	-2.25612	0.0338989	0.0754524	NIMM-g1->KO	40	0.177508	0.260597	NIMM-g1->KO
d__Bacteria;p__Firmicutes;c__Clostridia;o__Lachnospirales;f__Lachnospiraceae;g__Lachnospiraceae_UCG-008	-1.52616	0.16397	0.249295	NIMM-g1->KO	41	0.0415562	0.092496	NIMM-g1->KO
d__Bacteria;p__Firmicutes;c__Clostridia;o__Oscillospirales;f__Ruminococcaceae;g__Anaerotruncus	-2.28867	0.0355178	0.0764447	NIMM-g1->KO	33	0.073705	0.13745	NIMM-g1->KO
d__Bacteria;p__Verrucomicrobiota;c__Verrucomicrobiae;o__Verrucomicrobiales;f__Akkermansiaceae;g__Akkermansia	-2.23861	0.0365605	0.0764447	NIMM-g1->KO	32	0.0639276	0.127765	NIMM-g1->KO
d__Bacteria;p__Firmicutes;c__Clostridia;o__Clostridiales;f__Clostridiaceae;g__Clostridium_sensu_stricto_1	2.25844	0.059863	0.111636	IMM-g1->KO	94	0.0639276	0.127765	IMM-g1->KO
d__Bacteria;__;__;__;__;__	2.15757	0.0455617	0.0873265	IMM-g1->KO	77	0.200673	0.282581	IMM-g1->KO
d__Bacteria;p__Firmicutes;c__Clostridia;o__Lachnospirales;f__Lachnospiraceae;g__Eisenbergiella	-1.92413	0.0671261	0.121887	NIMM-g1->KO	36	0.110073	0.194744	NIMM-g1->KO
d__Bacteria;p__Firmicutes;c__Clostridia;o__Lachnospirales;f__Lachnospiraceae;g__Lachnospiraceae_NK4A136_group	-1.62533	0.137286	0.221848	NIMM-g1->KO	36	0.0837234	0.152024	NIMM-g1->KO
d__Bacteria;p__Firmicutes;c__Clostridia;o__Lachnospirales;f__Lachnospiraceae;g__[Ruminococcus]_gnavus_group	-1.88206	0.0754432	0.133476	NIMM-g1->KO	40	0.177508	0.260597	NIMM-g1->KO
d__Bacteria;p__Actinobacteriota;c__Coriobacteriia;o__Coriobacteriales;f__Coriobacteriaceae;g__Collinsella	-1.73853	0.0958352	0.165316	NIMM-g1->KO	48	0.388979	0.470869	NIMM-g1->KO
d__Bacteria;p__Firmicutes;c__Clostridia;o__Peptostreptococcales-Tissierellales;f__Anaerovoracaceae;g__[Eubacterium]_nodatum_group	-0.776838	0.456166	0.507668	NIMM-g1->KO	37.5	0.129523	0.208451	NIMM-g1->KO
d__Bacteria;p__Firmicutes;c__Clostridia;o__Peptostreptococcales-Tissierellales;f__Peptostreptococcaceae;g__Romboutsia	1.56582	0.135816	0.221848	IMM-g1->KO	73.5	0.283794	0.376573	IMM-g1->KO
d__Bacteria;p__Firmicutes;c__Clostridia;o__Lachnospirales;f__Lachnospiraceae;g__Agathobacter	-1	0.355918	0.416243	NIMM-g1->KO	54	0.129904	0.208451	NIMM-g1->KO
d__Bacteria;p__Firmicutes;c__Clostridia;o__Oscillospirales;f__Ruminococcaceae;g__DTU089	-1	0.355918	0.416243	NIMM-g1->KO	54	0.129904	0.208451	NIMM-g1->KO
d__Bacteria;p__Proteobacteria;c__Gammaproteobacteria;o__Vibrionales;f__Vibrionaceae;g__Vibrio	1.55299	0.138253	0.221848	IMM-g1->KO	80	0.227984	0.308449	IMM-g1->KO
d__Bacteria;p__Actinobacteriota;c__Coriobacteriia;o__Coriobacteriales;f__Eggerthellaceae;__	-1	0.355918	0.416243	NIMM-g1->KO	54	0.129904	0.208451	NIMM-g1->KO
d__Bacteria;p__Firmicutes;c__Bacilli;o__Erysipelotrichales;f__Erysipelatoclostridiaceae;g__Erysipelatoclostridium	-1.47463	0.17464	0.249295	NIMM-g1->KO	39	0.158419	0.242909	NIMM-g1->KO
d__Bacteria;p__Firmicutes;c__Clostridia;o__Peptococcales;f__Peptococcaceae;g__uncultured	1.44342	0.167077	0.249295	IMM-g1->KO	70	0.403262	0.479743	IMM-g1->KO
Unassigned;__;__;__;__;__	-1.41516	0.170418	0.249295	NIMM-g1->KO	48	0.388979	0.470869	NIMM-g1->KO
d__Bacteria;p__Bacteroidota;c__Bacteroidia;o__Bacteroidales;f__Bacteroidaceae;g__Bacteroides	1.41895	0.177036	0.249295	IMM-g1->KO	83.5	0.182641	0.262547	IMM-g1->KO
d__Bacteria;p__Firmicutes;c__Clostridia;o__Peptostreptococcales-Tissierellales;f__Peptostreptococcaceae;g__Clostridioides	1.27742	0.243537	0.336081	IMM-g1->KO	81	0.297129	0.386829	IMM-g1->KO
d__Bacteria;p__Firmicutes;c__Clostridia;o__Lachnospirales;f__Lachnospiraceae;g__GCA-900066755	-0.962798	0.353858	0.416243	NIMM-g1->KO	42.5	0.222964	0.30769	NIMM-g1->KO
d__Bacteria;p__Firmicutes;c__Clostridia;o__Oscillospirales;f__Ruminococcaceae;g__Faecalibacterium	1	0.331333	0.416243	IMM-g1->KO	66.5	0.59298	0.639307	IMM-g1->KO
d__Bacteria;p__Firmicutes;c__Bacilli;o__Erysipelotrichales;f__Erysipelotrichaceae;g__Turicibacter	1	0.331333	0.416243	IMM-g1->KO	66.5	0.59298	0.639307	IMM-g1->KO
d__Bacteria;p__Firmicutes;c__Clostridia;o__Oscillospirales;f__Ruminococcaceae;g__Ruminococcus	1	0.331333	0.416243	IMM-g1->KO	66.5	0.59298	0.639307	IMM-g1->KO
d__Bacteria;p__Firmicutes;c__Bacilli;o__Lactobacillales;f__Streptococcaceae;g__Streptococcus	1	0.331333	0.416243	IMM-g1->KO	66.5	0.59298	0.639307	IMM-g1->KO
d__Bacteria;p__Firmicutes;c__Clostridia;o__Oscillospirales;f__Oscillospiraceae;g__Oscillibacter	-0.916456	0.377129	0.433699	NIMM-g1->KO	46	0.326079	0.416656	NIMM-g1->KO
d__Bacteria;p__Bacteroidota;c__Bacteroidia;o__Bacteroidales;f__Rikenellaceae;g__Alistipes	0.566997	0.577299	0.63228	IMM-g1->KO	79	0.356684	0.447476	IMM-g1->KO
d__Bacteria;p__Firmicutes;c__Clostridia;o__Oscillospirales;f__Ruminococcaceae;g__Incertae_Sedis	0.522997	0.617828	0.666096	IMM-g1->KO	52	0.533901	0.624392	IMM-g1->KO
d__Bacteria;p__Firmicutes;c__Bacilli;o__Staphylococcales;f__Staphylococcaceae;g__Staphylococcus	-0.415178	0.687158	0.718392	NIMM-g1->KO	58	0.562834	0.639307	NIMM-g1->KO
d__Bacteria;p__Firmicutes;c__Clostridia;o__Oscillospirales;f__Butyricicoccaceae;g__Butyricicoccus	-0.77359	0.448292	0.507084	NIMM-g1->KO	56	0.69397	0.736676	NIMM-g1->KO
d__Bacteria;p__Firmicutes;c__Clostridia;o__Peptostreptococcales-Tissierellales;f__Anaerovoracaceae;g__Family_XIII_AD3011_group	-0.489729	0.631971	0.670862	NIMM-g1->KO	61	0.926875	0.940505	NIMM-g1->KO
d__Bacteria;p__Firmicutes;c__Clostridia;o__Lachnospirales;f__Lachnospiraceae;g__Sellimonas	-0.331236	0.748402	0.759408	NIMM-g1->KO	57	0.745088	0.778956	NIMM-g1->KO
d__Bacteria;p__Firmicutes;c__Clostridia;o__Oscillospirales;f__Ruminococcaceae;g__Phocea	0.34611	0.736973	0.758972	IMM-g1->KO	65	0.924404	0.940505	IMM-g1->KO
d__Bacteria;p__Firmicutes;c__Clostridia;o__Oscillospirales;f__Ruminococcaceae;g__Candidatus_Soleaferrea	0.0197084	0.984649	0.984649	IMM-g1->KO	63	1	1	IMM-g1->KO

## Sheet: IMM-g1->KO vs NIMM-g1->WT
Operational Taxonomic Unit (Genus) for IMM-g1->KO vs NIMM-g1->WT Comparison	T-value	P-value (T-test)	FDR (T-test)	Enriched (T-test)	TestStatistic (Wilcoxon)	P-value (Wilcoxon)	FDR (Wilcoxon)	Enriched (Wilcoxon)
d__Bacteria;p__Firmicutes;c__Clostridia;o__Lachnospirales;f__Lachnospiraceae;g__Lachnospiraceae_UCG-008	-10.623	3.3e-12	1.2e-10	NIMM-g1->WT	16.5	9.41266e-07	1.86355e-05	NIMM-g1->WT
d__Bacteria;p__Firmicutes;c__Clostridia;o__Lachnospirales;f__Lachnospiraceae;__	-7.26562	2.74e-08	2.13e-07	NIMM-g1->WT	20	5.96796e-07	1.86355e-05	NIMM-g1->WT
d__Bacteria;p__Firmicutes;c__Clostridia;o__Lachnospirales;f__Lachnospiraceae;g__[Eubacterium]_fissicatena_group	-10.4968	3.43e-12	1.2e-10	NIMM-g1->WT	19.5	1.57023e-06	1.86355e-05	NIMM-g1->WT
d__Bacteria;p__Firmicutes;c__Clostridia;o__Lachnospirales;f__Lachnospiraceae;g__Lactonifactor	10.3494	9.34e-09	8.17e-08	IMM-g1->KO	306	6.13337e-07	1.86355e-05	IMM-g1->KO
d__Bacteria;p__Firmicutes;c__Clostridia;o__Clostridiales;f__Clostridiaceae;g__Clostridium_sensu_stricto_13	9.80382	3.05e-11	7.11e-10	IMM-g1->KO	311	1.87646e-06	1.87646e-05	IMM-g1->KO
d__Bacteria;p__Proteobacteria;c__Gammaproteobacteria;o__Enterobacterales;f__Enterobacteriaceae;g__Escherichia-Shigella	8.84515	3.52e-10	6.16e-09	IMM-g1->KO	306	5.61393e-06	3.27479e-05	IMM-g1->KO
d__Bacteria;p__Bacteroidota;c__Bacteroidia;o__Bacteroidales;f__Tannerellaceae;g__Parabacteroides	-8.84264	3.28e-09	3.82e-08	NIMM-g1->WT	21	1.49248e-06	1.86355e-05	NIMM-g1->WT
d__Bacteria;p__Firmicutes;c__Clostridia;o__Clostridiales;f__Clostridiaceae;g__Clostridium_sensu_stricto_1	9.16653	1.39e-09	1.95e-08	IMM-g1->KO	306	4.45104e-06	2.83248e-05	IMM-g1->KO
d__Bacteria;p__Firmicutes;c__Clostridia;o__Lachnospirales;f__Lachnospiraceae;g__[Ruminococcus]_gnavus_group	7.68213	6.29e-09	6.29e-08	IMM-g1->KO	300	1.59733e-06	1.86355e-05	IMM-g1->KO
d__Bacteria;p__Firmicutes;c__Clostridia;o__Oscillospirales;f__Oscillospiraceae;g__UCG-005	-7.47366	6.33e-08	3.69e-07	NIMM-g1->WT	24	2.4834e-06	2.17297e-05	NIMM-g1->WT
d__Bacteria;p__Firmicutes;c__Clostridia;o__Lachnospirales;f__Lachnospiraceae;g__Blautia	-4.97032	2.61e-05	0.0001076	NIMM-g1->WT	28	3.94308e-06	2.76016e-05	NIMM-g1->WT
d__Bacteria;p__Firmicutes;c__Clostridia;o__Lachnospirales;f__Lachnospiraceae;g__[Ruminococcus]_torques_group	-7.11527	3.21e-08	2.24e-07	NIMM-g1->WT	29	2.58436e-05	0.000106415	NIMM-g1->WT
d__Bacteria;p__Firmicutes;c__Clostridia;o__Oscillospirales;f__Ruminococcaceae;g__UBA1819	-4.37677	0.00011279	0.00037065	NIMM-g1->WT	28	3.94308e-06	2.76016e-05	NIMM-g1->WT
d__Bacteria;p__Firmicutes;c__Clostridia;o__Lachnospirales;f__Lachnospiraceae;g__Lachnospiraceae_NK4A136_group	-7.04723	3.91e-08	2.49e-07	NIMM-g1->WT	26.5	1.34866e-05	7.262e-05	NIMM-g1->WT
d__Bacteria;p__Firmicutes;c__Clostridia;o__Lachnospirales;f__Lachnospiraceae;g__Lachnospiraceae	-5.70187	2.11e-06	1.14e-05	NIMM-g1->WT	39	7.19237e-05	0.000228848	NIMM-g1->WT
d__Bacteria;p__Firmicutes;c__Clostridia;o__Oscillospirales;f__[Clostridium]_methylpentosum_group;g__[Clostridium]_methylpentosum_group	6.52212	5.22e-06	2.61e-05	IMM-g1->KO	279	1.81768e-05	8.4825e-05	IMM-g1->KO
d__Bacteria;p__Firmicutes;c__Clostridia;o__Lachnospirales;f__Lachnospiraceae;g__Lachnoclostridium	-4.68949	4.49e-05	0.00016532	NIMM-g1->WT	35	1.64e-05	8.19999e-05	NIMM-g1->WT
d__Bacteria;p__Firmicutes;c__Clostridia;o__Monoglobales;f__Monoglobaceae;g__Monoglobus	-5.61444	7.09e-06	3.31e-05	NIMM-g1->WT	32	4.1344e-05	0.000160782	NIMM-g1->WT
d__Bacteria;p__Actinobacteriota;c__Coriobacteriia;o__Coriobacteriales;f__Eggerthellaceae;g__Gordonibacter	-5.21613	1.19e-05	5.19e-05	NIMM-g1->WT	35	5.89978e-05	0.000206492	NIMM-g1->WT
d__Bacteria;p__Firmicutes;c__Bacilli;o__Erysipelotrichales;f__Erysipelotrichaceae;g__Dielma	-4.3782	0.00011649	0.00037065	NIMM-g1->WT	37	2.38923e-05	0.000104529	NIMM-g1->WT
d__Bacteria;p__Firmicutes;c__Clostridia;o__Lachnospirales;f__Lachnospiraceae;g__Anaerostipes	-5.26875	3.2e-05	0.00012436	NIMM-g1->WT	42	5.81106e-05	0.000206492	NIMM-g1->WT
d__Bacteria;p__Firmicutes;c__Clostridia;o__Oscillospirales;f__Ruminococcaceae;g__Incertae_Sedis	-4.4849	8.34e-05	0.00029203	NIMM-g1->WT	50	0.000210508	0.000640677	NIMM-g1->WT
d__Bacteria;p__Firmicutes;c__Clostridia;o__Lachnospirales;f__Lachnospiraceae;g__GCA-900066575	-4.20991	0.00017773	0.00054093	NIMM-g1->WT	36	6.54403e-05	0.000218134	NIMM-g1->WT
d__Bacteria;p__Firmicutes;c__Clostridia;o__Oscillospirales;f__Ruminococcaceae;g__uncultured	-4.18469	0.0002568	0.00074901	NIMM-g1->WT	71.5	0.00287404	0.00609645	NIMM-g1->WT
d__Bacteria;p__Firmicutes;c__Clostridia;o__Oscillospirales;f__Oscillospiraceae;g__Colidextribacter	-3.71503	0.00076959	0.00207197	NIMM-g1->WT	46.5	0.00026567	0.00077487	NIMM-g1->WT
d__Bacteria;p__Firmicutes;c__Clostridia;o__Oscillospirales;f__Ruminococcaceae;g__Paludicola	-3.79708	0.00057855	0.00161993	NIMM-g1->WT	71	0.0022098	0.00515621	NIMM-g1->WT
d__Bacteria;p__Firmicutes;c__Clostridia;o__Oscillospirales;f__Ruminococcaceae;g__Negativibacillus	3.98282	0.00096239	0.00249507	IMM-g1->KO	243	0.000811219	0.00227141	IMM-g1->KO
d__Bacteria;p__Actinobacteriota;c__Actinobacteria;o__Bifidobacteriales;f__Bifidobacteriaceae;g__Bifidobacterium	2.56082	0.0151559	0.027203	IMM-g1->KO	259	0.000949072	0.00255519	IMM-g1->KO
d__Bacteria;p__Firmicutes;c__Clostridia;o__Oscillospirales;f__Oscillospiraceae;g__uncultured	-3.61314	0.00134621	0.00336553	NIMM-g1->WT	59	0.0011351	0.00294284	NIMM-g1->WT
d__Bacteria;p__Firmicutes;c__Clostridia;o__Peptostreptococcales-Tissierellales;f__Peptostreptococcaceae;g__Terrisporobacter	3.58307	0.00229156	0.00506356	IMM-g1->KO	234	0.00188289	0.00454491	IMM-g1->KO
d__Bacteria;p__Actinobacteriota;c__Coriobacteriia;o__Coriobacteriales;f__Eggerthellaceae;g__Adlercreutzia	-3.51591	0.00154775	0.00373596	NIMM-g1->WT	77.5	0.00248964	0.00562177	NIMM-g1->WT
d__Bacteria;p__Firmicutes;c__Clostridia;o__Oscillospirales;f__Ruminococcaceae;__	-3.57843	0.00231477	0.00506356	NIMM-g1->WT	90	0.00188289	0.00454491	NIMM-g1->WT
d__Bacteria;p__Firmicutes;c__Bacilli;o__Lactobacillales;f__Enterococcaceae;g__Enterococcus	3.36075	0.00200746	0.00468408	IMM-g1->KO	257	0.00278414	0.0060903	IMM-g1->KO
d__Bacteria;p__Firmicutes;c__Clostridia;o__Lachnospirales;f__Lachnospiraceae;g__GCA-900066755	-2.96	0.00563095	0.0119445	NIMM-g1->WT	69.5	0.00353043	0.00726853	NIMM-g1->WT
d__Bacteria;p__Firmicutes;c__Bacilli;o__Erysipelotrichales;f__Erysipelotrichaceae;g__[Clostridium]_innocuum_group	-2.93724	0.00720693	0.0144346	NIMM-g1->WT	84	0.0128993	0.0225738	NIMM-g1->WT
Unassigned;__;__;__;__;__	-2.89841	0.00721728	0.0144346	NIMM-g1->WT	83	0.0117175	0.0210313	NIMM-g1->WT
d__Bacteria;p__Actinobacteriota;c__Coriobacteriia;o__Coriobacteriales;f__Eggerthellaceae;g__Eggerthella	-1.89336	0.0668793	0.0996075	NIMM-g1->WT	70.5	0.00398562	0.00797123	NIMM-g1->WT
d__Bacteria;p__Firmicutes;c__Bacilli;o__Staphylococcales;f__Staphylococcaceae;g__Staphylococcus	-2.83491	0.00972336	0.0189065	NIMM-g1->WT	97	0.00728973	0.0137914	NIMM-g1->WT
d__Bacteria;p__Verrucomicrobiota;c__Verrucomicrobiae;o__Verrucomicrobiales;f__Akkermansiaceae;g__Akkermansia	-2.02117	0.0527637	0.0858943	NIMM-g1->WT	78	0.00710492	0.0137914	NIMM-g1->WT
d__Bacteria;p__Firmicutes;c__Clostridia;o__Oscillospirales;f__Oscillospiraceae;g__Flavonifractor	-2.72338	0.0110422	0.0208907	NIMM-g1->WT	89	0.0204636	0.0341061	NIMM-g1->WT
d__Bacteria;p__Firmicutes;c__Clostridia;o__Lachnospirales;f__Lachnospiraceae;g__Sellimonas	-2.65069	0.0124032	0.0228481	NIMM-g1->WT	81	0.00963088	0.0177411	NIMM-g1->WT
d__Bacteria;p__Firmicutes;c__Clostridia;o__Clostridia_vadinBB60_group;f__Clostridia_vadinBB60_group;g__Clostridia_vadinBB60_group	-2.51341	0.022326	0.0390705	NIMM-g1->WT	117	0.0192229	0.0328197	NIMM-g1->WT
d__Bacteria;p__Proteobacteria;c__Gammaproteobacteria;o__Burkholderiales;f__Sutterellaceae;g__Parasutterella	2.3318	0.0291878	0.0498328	IMM-g1->KO	197.5	0.186908	0.246859	IMM-g1->KO
d__Bacteria;p__Firmicutes;c__Clostridia;o__Lachnospirales;f__Lachnospiraceae;g__Epulopiscium	2.16163	0.0418478	0.0697463	IMM-g1->KO	205.5	0.0849143	0.121306	IMM-g1->KO
d__Bacteria;p__Firmicutes;c__Clostridia;o__Oscillospirales;f__Ruminococcaceae;g__Candidatus_Soleaferrea	-1.6889	0.100915	0.141281	NIMM-g1->WT	89	0.0217682	0.0354365	NIMM-g1->WT
d__Bacteria;p__Firmicutes;c__Clostridia;o__Peptostreptococcales-Tissierellales;f__Anaerovoracaceae;g__[Eubacterium]_nodatum_group	-1.98076	0.0593165	0.0932566	NIMM-g1->WT	98	0.0444769	0.0707587	NIMM-g1->WT
d__Bacteria;p__Firmicutes;c__Clostridia;o__Peptostreptococcales-Tissierellales;f__Peptostreptococcaceae;g__Clostridioides	1.94641	0.0599507	0.0932566	IMM-g1->KO	223	0.0548764	0.0853632	IMM-g1->KO
d__Bacteria;p__Firmicutes;c__Clostridia;o__Lachnospirales;f__Lachnospiraceae;g__Hungatella	1.93169	0.0617716	0.0940002	IMM-g1->KO	222	0.0591472	0.0900066	IMM-g1->KO
d__Bacteria;p__Firmicutes;c__Clostridia;o__Peptostreptococcales-Tissierellales;f__Peptostreptococcaceae;g__Romboutsia	1.56582	0.135816	0.182829	IMM-g1->KO	189	0.0803306	0.117149	IMM-g1->KO
d__Bacteria;p__Firmicutes;c__Clostridia;o__Oscillospirales;f__Ruminococcaceae;g__Phocea	1.76456	0.0866324	0.126339	IMM-g1->KO	208.5	0.109907	0.15387	IMM-g1->KO
d__Bacteria;p__Bacteroidota;c__Bacteroidia;o__Bacteroidales;f__Muribaculaceae;g__Muribaculaceae	-1.79491	0.090468	0.12924	NIMM-g1->WT	135	0.0803306	0.117149	NIMM-g1->WT
d__Bacteria;p__Firmicutes;c__Clostridia;o__Oscillospirales;f__Ruminococcaceae;g__Faecalibacterium	-1.63566	0.115575	0.158633	NIMM-g1->WT	133	0.133768	0.183603	NIMM-g1->WT
d__Bacteria;p__Firmicutes;c__Clostridia;o__Peptococcales;f__Peptococcaceae;g__uncultured	1.44342	0.167077	0.220667	IMM-g1->KO	180	0.163187	0.219675	IMM-g1->KO
d__Bacteria;p__Firmicutes;c__Clostridia;o__Peptostreptococcales-Tissierellales;f__Anaerovoracaceae;g__Family_XIII_AD3011_group	-1.28353	0.20881	0.27068	NIMM-g1->WT	136	0.417262	0.486805	NIMM-g1->WT
d__Bacteria;p__Firmicutes;c__Clostridia;o__Lachnospirales;f__Lachnospiraceae;g__Eisenbergiella	-1.08391	0.286624	0.364794	NIMM-g1->WT	122	0.21425	0.277731	NIMM-g1->WT
d__Bacteria;p__Proteobacteria;c__Gammaproteobacteria;o__Vibrionales;f__Vibrionaceae;g__Vibrio	-0.968239	0.339956	0.396616	NIMM-g1->WT	128.5	0.251452	0.32003	NIMM-g1->WT
d__Bacteria;p__Firmicutes;c__Bacilli;o__Erysipelotrichales;f__Erysipelotrichaceae;g__Holdemania	-1.04255	0.304515	0.375929	NIMM-g1->WT	132	0.349558	0.414729	NIMM-g1->WT
d__Bacteria;p__Bacteroidota;c__Bacteroidia;o__Bacteroidales;f__Rikenellaceae;g__Alistipes	0.439164	0.663592	0.725804	IMM-g1->KO	195	0.307873	0.384842	IMM-g1->KO
d__Bacteria;p__Firmicutes;c__Clostridia;o__Oscillospirales;f__Ruminococcaceae;g__Anaerotruncus	-1.04211	0.306114	0.375929	NIMM-g1->WT	140	0.501011	0.57493	NIMM-g1->WT
d__Bacteria;p__Firmicutes;c__Bacilli;o__Lactobacillales;f__Streptococcaceae;g__Streptococcus	1	0.331333	0.393107	IMM-g1->KO	171	0.344943	0.414729	IMM-g1->KO
d__Bacteria;p__Firmicutes;c__Clostridia;o__Oscillospirales;f__Ruminococcaceae;g__DTU089	-1	0.331333	0.393107	NIMM-g1->WT	153	0.344943	0.414729	NIMM-g1->WT
d__Bacteria;p__Actinobacteriota;c__Coriobacteriia;o__Coriobacteriales;f__Coriobacteriaceae;g__Collinsella	-0.750356	0.461684	0.529801	NIMM-g1->WT	174	0.719269	0.786701	NIMM-g1->WT
d__Bacteria;p__Firmicutes;c__Clostridia;o__Oscillospirales;f__Butyricicoccaceae;g__Butyricicoccus	-0.645228	0.524789	0.592503	NIMM-g1->WT	151	0.739718	0.793343	NIMM-g1->WT
d__Bacteria;p__Firmicutes;c__Bacilli;o__Erysipelotrichales;f__Erysipelotrichaceae;g__Turicibacter	-0.243067	0.809424	0.833231	NIMM-g1->WT	154	0.620646	0.700729	NIMM-g1->WT
d__Bacteria;p__Firmicutes;c__Clostridia;o__Oscillospirales;f__Oscillospiraceae;g__Oscillibacter	-0.455858	0.651717	0.72413	NIMM-g1->WT	156	0.86357	0.888969	NIMM-g1->WT
d__Bacteria;p__Bacteroidota;c__Bacteroidia;o__Bacteroidales;f__Bacteroidaceae;g__Bacteroides	-0.206457	0.837672	0.849812	NIMM-g1->WT	148.5	0.660207	0.733563	NIMM-g1->WT
d__Bacteria;p__Firmicutes;c__Clostridia;o__Oscillospirales;f__[Eubacterium]_coprostanoligenes_group;g__[Eubacterium]_coprostanoligenes_group	0.374289	0.710524	0.76518	IMM-g1->KO	172	0.748009	0.793343	IMM-g1->KO
d__Bacteria;__;__;__;__;__	-0.309442	0.758944	0.804941	NIMM-g1->WT	158	0.879072	0.891813	NIMM-g1->WT
d__Bacteria;p__Firmicutes;c__Clostridia;o__Oscillospirales;f__Ruminococcaceae;g__Ruminococcus	0.262829	0.794479	0.830053	IMM-g1->KO	162.5	1	1	IMM-g1->KO
d__Bacteria;p__Firmicutes;c__Bacilli;o__Erysipelotrichales;f__Erysipelatoclostridiaceae;g__Erysipelatoclostridium	0.0361859	0.971352	0.971352	IMM-g1->KO	172	0.766563	0.800887	IMM-g1->KO

## Sheet: HM1->WT vs NIMM-g1->WT
Operational Taxonomic Unit (Genus) for HM1->WT vs NIMM-g1->WT Comparison	T-value	P-value (T-test)	FDR (T-test)	Enriched (T-test)	TestStatistic (Wilcoxon)	P-value (Wilcoxon)	FDR (Wilcoxon)	Enriched (Wilcoxon)
d__Bacteria;p__Proteobacteria;c__Gammaproteobacteria;o__Vibrionales;f__Vibrionaceae;g__Vibrio	5.39001	4.39943e-05	0.00290362	HM1->WT	116	0.00114029	0.0258124	HM1->WT
d__Bacteria;p__Actinobacteriota;c__Coriobacteriia;o__Coriobacteriales;f__Coriobacteriaceae;g__Collinsella	4.6169	0.000128257	0.0042325	HM1->WT	112	0.00180154	0.0258124	HM1->WT
d__Bacteria;p__Firmicutes;c__Clostridia;o__Lachnospirales;f__Lachnospiraceae;g__Blautia	4.28684	0.00029081	0.00521591	HM1->WT	113	0.00136468	0.0258124	HM1->WT
d__Bacteria;p__Firmicutes;c__Clostridia;o__Lachnospirales;f__Lachnospiraceae;g__[Ruminococcus]_gnavus_group	4.32006	0.000316116	0.00521591	HM1->WT	112	0.00180154	0.0258124	HM1->WT
d__Bacteria;p__Actinobacteriota;c__Coriobacteriia;o__Coriobacteriales;f__Eggerthellaceae;g__Adlercreutzia	3.26226	0.00390731	0.0515765	HM1->WT	93	0.0710801	0.19547	HM1->WT
d__Bacteria;p__Firmicutes;c__Clostridia;o__Lachnospirales;f__Lachnospiraceae;g__Lachnospiraceae_UCG-008	-3.08915	0.0145657	0.126424	NIMM-g1->WT	11.5	0.00198402	0.0258124	NIMM-g1->WT
d__Bacteria;p__Firmicutes;c__Clostridia;o__Oscillospirales;f__Oscillospiraceae;g__Flavonifractor	-3.08616	0.0137203	0.126424	NIMM-g1->WT	17	0.0038652	0.0364433	NIMM-g1->WT
d__Bacteria;p__Firmicutes;c__Clostridia;o__Peptostreptococcales-Tissierellales;f__Peptostreptococcaceae;g__Clostridioides	-3.19237	0.0153241	0.126424	NIMM-g1->WT	15	0.00234658	0.0258124	NIMM-g1->WT
d__Bacteria;p__Firmicutes;c__Clostridia;o__Peptostreptococcales-Tissierellales;f__Anaerovoracaceae;g__[Eubacterium]_nodatum_group	-2.45953	0.0432002	0.178201	NIMM-g1->WT	20	0.00764718	0.0630892	NIMM-g1->WT
d__Bacteria;p__Firmicutes;c__Clostridia;o__Oscillospirales;f__Ruminococcaceae;g__Phocea	-2.5408	0.0211054	0.141194	NIMM-g1->WT	45.5	0.14098	0.290771	NIMM-g1->WT
d__Bacteria;p__Firmicutes;c__Clostridia;o__Lachnospirales;f__Lachnospiraceae;g__[Ruminococcus]_torques_group	-1.95761	0.0754435	0.20747	NIMM-g1->WT	24	0.0170793	0.112723	NIMM-g1->WT
d__Bacteria;p__Firmicutes;c__Bacilli;o__Lactobacillales;f__Enterococcaceae;g__Enterococcus	2.47295	0.0229957	0.141194	HM1->WT	95	0.0563996	0.177256	HM1->WT
d__Bacteria;p__Actinobacteriota;c__Coriobacteriia;o__Coriobacteriales;f__Eggerthellaceae;g__Eggerthella	2.42721	0.0235323	0.141194	HM1->WT	102	0.0170793	0.112723	HM1->WT
d__Bacteria;p__Firmicutes;c__Clostridia;o__Lachnospirales;f__Lachnospiraceae;g__Agathobacter	1.50862	0.182129	0.343442	HM1->WT	81	0.0244326	0.115724	HM1->WT
d__Bacteria;p__Firmicutes;c__Bacilli;o__Staphylococcales;f__Staphylococcaceae;g__Staphylococcus	-2.35521	0.0274354	0.150895	NIMM-g1->WT	41	0.129966	0.276702	NIMM-g1->WT
d__Bacteria;p__Firmicutes;c__Clostridia;o__Oscillospirales;f__[Clostridium]_methylpentosum_group;g__[Clostridium]_methylpentosum_group	1.53019	0.176845	0.343288	HM1->WT	81	0.0244326	0.115724	HM1->WT
d__Bacteria;p__Bacteroidota;c__Bacteroidia;o__Bacteroidales;f__Tannerellaceae;g__Parabacteroides	-2.55582	0.0318929	0.158837	NIMM-g1->WT	30	0.0476626	0.157287	NIMM-g1->WT
d__Bacteria;p__Firmicutes;c__Clostridia;o__Lachnospirales;f__Lachnospiraceae;__	-0.81229	0.425263	0.623719	NIMM-g1->WT	26	0.0245475	0.115724	NIMM-g1->WT
d__Bacteria;p__Firmicutes;c__Clostridia;o__Oscillospirales;f__[Eubacterium]_coprostanoligenes_group;g__[Eubacterium]_coprostanoligenes_group	-2.26787	0.0336927	0.158837	NIMM-g1->WT	40	0.113043	0.257269	NIMM-g1->WT
d__Bacteria;p__Firmicutes;c__Bacilli;o__Erysipelotrichales;f__Erysipelotrichaceae;g__Dielma	-1.38336	0.201061	0.368612	NIMM-g1->WT	26	0.0245475	0.115724	NIMM-g1->WT
d__Bacteria;p__Firmicutes;c__Clostridia;o__Oscillospirales;f__Ruminococcaceae;g__Faecalibacterium	-2.20011	0.0419159	0.178201	NIMM-g1->WT	49	0.200673	0.348538	NIMM-g1->WT
d__Bacteria;p__Firmicutes;c__Clostridia;o__Oscillospirales;f__Butyricicoccaceae;g__Butyricicoccus	-2.07172	0.0594725	0.190008	NIMM-g1->WT	28	0.034483	0.151181	NIMM-g1->WT
d__Bacteria;p__Firmicutes;c__Clostridia;o__Lachnospirales;f__Lachnospiraceae;g__GCA-900066575	-1.26431	0.23126	0.39494	NIMM-g1->WT	28	0.0366499	0.151181	NIMM-g1->WT
d__Bacteria;p__Firmicutes;c__Clostridia;o__Lachnospirales;f__Lachnospiraceae;g__Lachnospiraceae_NK4A136_group	2.0711	0.0517161	0.190008	HM1->WT	91	0.0967006	0.236379	HM1->WT
d__Bacteria;p__Actinobacteriota;c__Actinobacteria;o__Bifidobacteriales;f__Bifidobacteriaceae;g__Bifidobacterium	2.05336	0.0733945	0.20747	HM1->WT	90.5	0.0390933	0.151774	HM1->WT
d__Bacteria;p__Firmicutes;c__Clostridia;o__Oscillospirales;f__Ruminococcaceae;g__Paludicola	2.04385	0.0531982	0.190008	HM1->WT	77	0.412996	0.579952	HM1->WT
d__Bacteria;p__Firmicutes;c__Bacilli;o__Erysipelotrichales;f__Erysipelatoclostridiaceae;g__Erysipelatoclostridium	2.08933	0.0604572	0.190008	HM1->WT	96	0.0474183	0.157287	HM1->WT
d__Bacteria;p__Firmicutes;c__Clostridia;o__Lachnospirales;f__Lachnospiraceae;g__Eisenbergiella	-2.11428	0.0585453	0.190008	NIMM-g1->WT	30	0.0474183	0.157287	NIMM-g1->WT
d__Bacteria;p__Firmicutes;c__Clostridia;o__Lachnospirales;f__Lachnospiraceae;g__Anaerostipes	1.95071	0.06338	0.19014	HM1->WT	80	0.326079	0.489118	HM1->WT
d__Bacteria;p__Firmicutes;c__Clostridia;o__Oscillospirales;f__Oscillospiraceae;g__Oscillibacter	-1.85795	0.0945401	0.222845	NIMM-g1->WT	32	0.0639276	0.183444	NIMM-g1->WT
d__Bacteria;p__Firmicutes;c__Clostridia;o__Lachnospirales;f__Lachnospiraceae;g__GCA-900066755	-1.77388	0.0932699	0.222845	NIMM-g1->WT	32	0.0639276	0.183444	NIMM-g1->WT
d__Bacteria;p__Proteobacteria;c__Gammaproteobacteria;o__Enterobacterales;f__Enterobacteriaceae;g__Escherichia-Shigella	1.92109	0.0865243	0.222845	HM1->WT	85	0.193091	0.344433	HM1->WT
d__Bacteria;p__Firmicutes;c__Clostridia;o__Lachnospirales;f__Lachnospiraceae;g__Lachnospiraceae	-0.0640776	0.949474	0.968183	NIMM-g1->WT	34	0.084486	0.223043	NIMM-g1->WT
d__Bacteria;p__Bacteroidota;c__Bacteroidia;o__Bacteroidales;f__Muribaculaceae;g__Muribaculaceae	-1.79491	0.090468	0.222845	NIMM-g1->WT	52.5	0.283794	0.439534	NIMM-g1->WT
d__Bacteria;p__Firmicutes;c__Clostridia;o__Oscillospirales;f__Ruminococcaceae;g__uncultured	-1.16964	0.256915	0.41357	NIMM-g1->WT	34.5	0.0879783	0.22333	NIMM-g1->WT
d__Bacteria;p__Firmicutes;c__Clostridia;o__Clostridiales;f__Clostridiaceae;g__Clostridium_sensu_stricto_1	1.58913	0.145287	0.299655	HM1->WT	89	0.101855	0.240087	HM1->WT
d__Bacteria;p__Firmicutes;c__Bacilli;o__Erysipelotrichales;f__Erysipelotrichaceae;g__Holdemania	-1.72878	0.116265	0.264603	NIMM-g1->WT	39	0.153353	0.298733	NIMM-g1->WT
d__Bacteria;p__Firmicutes;c__Bacilli;o__Erysipelotrichales;f__Erysipelotrichaceae;g__[Clostridium]_innocuum_group	1.67741	0.120867	0.265908	HM1->WT	87	0.158419	0.298733	HM1->WT
d__Bacteria;p__Firmicutes;c__Clostridia;o__Lachnospirales;f__Lachnospiraceae;g__uncultured	1	0.355918	0.533877	HM1->WT	72	0.129904	0.276702	HM1->WT
d__Bacteria;p__Firmicutes;c__Clostridia;o__Oscillospirales;f__Ruminococcaceae;g__Candidatus_Soleaferrea	-1.69751	0.127904	0.272312	NIMM-g1->WT	39.5	0.163834	0.300363	NIMM-g1->WT
d__Bacteria;p__Firmicutes;c__Bacilli;o__Erysipelotrichales;f__Erysipelotrichaceae;g__Turicibacter	-1.4494	0.165422	0.330845	NIMM-g1->WT	56	0.403262	0.578593	NIMM-g1->WT
d__Bacteria;p__Firmicutes;c__Clostridia;o__Oscillospirales;f__Ruminococcaceae;g__UBA1819	-1.19636	0.25269	0.41357	NIMM-g1->WT	39	0.158419	0.298733	NIMM-g1->WT
d__Bacteria;p__Firmicutes;c__Clostridia;o__Oscillospirales;f__Ruminococcaceae;__	-1.32318	0.208609	0.372113	NIMM-g1->WT	46	0.2452	0.414954	NIMM-g1->WT
d__Bacteria;p__Bacteroidota;c__Bacteroidia;o__Bacteroidales;f__Bacteroidaceae;g__Bacteroides	-1.24938	0.233374	0.39494	NIMM-g1->WT	46.5	0.286363	0.439534	NIMM-g1->WT
d__Bacteria;p__Bacteroidota;c__Bacteroidia;o__Bacteroidales;f__Rikenellaceae;g__Alistipes	-0.588393	0.563289	0.728962	NIMM-g1->WT	44	0.269886	0.43445	NIMM-g1->WT
d__Bacteria;p__Firmicutes;c__Clostridia;o__Oscillospirales;f__Oscillospiraceae;g__Colidextribacter	-0.347662	0.731902	0.847465	NIMM-g1->WT	44	0.269886	0.43445	NIMM-g1->WT
d__Bacteria;p__Firmicutes;c__Clostridia;o__Oscillospirales;f__Oscillospiraceae;g__uncultured	-1.10229	0.300199	0.471741	NIMM-g1->WT	47	0.356684	0.523137	NIMM-g1->WT
d__Bacteria;p__Firmicutes;c__Clostridia;o__Clostridia_vadinBB60_group;f__Clostridia_vadinBB60_group;g__Clostridia_vadinBB60_group	-0.963288	0.349483	0.533877	NIMM-g1->WT	53	0.442916	0.60901	NIMM-g1->WT
d__Bacteria;p__Firmicutes;c__Clostridia;o__Oscillospirales;f__Ruminococcaceae;g__Ruminococcus	0.795716	0.454528	0.652148	HM1->WT	69	0.479427	0.641104	HM1->WT
Unassigned;__;__;__;__;__	-0.745263	0.472926	0.655657	NIMM-g1->WT	51	0.495398	0.641104	NIMM-g1->WT
d__Bacteria;p__Firmicutes;c__Clostridia;o__Peptostreptococcales-Tissierellales;f__Anaerovoracaceae;g__Family_XIII_AD3011_group	0.723218	0.476842	0.655657	HM1->WT	60	0.879711	0.953536	HM1->WT
d__Bacteria;p__Actinobacteriota;c__Coriobacteriia;o__Coriobacteriales;f__Eggerthellaceae;g__Gordonibacter	0.671621	0.509128	0.685765	HM1->WT	61	0.929395	0.953536	HM1->WT
d__Bacteria;p__Firmicutes;c__Clostridia;o__Oscillospirales;f__Ruminococcaceae;g__Incertae_Sedis	0.60539	0.551036	0.727367	HM1->WT	65	0.929395	0.953536	HM1->WT
d__Bacteria;p__Firmicutes;c__Clostridia;o__Oscillospirales;f__Oscillospiraceae;g__UCG-005	-0.260538	0.796768	0.8913	NIMM-g1->WT	51	0.486338	0.641104	NIMM-g1->WT
d__Bacteria;p__Firmicutes;c__Clostridia;o__Lachnospirales;f__Lachnospiraceae;g__[Eubacterium]_fissicatena_group	0.549987	0.588261	0.746639	HM1->WT	58	0.790302	0.915086	HM1->WT
d__Bacteria;p__Firmicutes;c__Clostridia;o__Oscillospirales;f__Ruminococcaceae;g__DTU089	0.0404872	0.968183	0.968183	HM1->WT	68	0.562834	0.714366	HM1->WT
d__Bacteria;p__Firmicutes;c__Clostridia;o__Lachnospirales;f__Lachnospiraceae;g__Sellimonas	-0.540233	0.602027	0.749694	NIMM-g1->WT	57	0.745088	0.87814	NIMM-g1->WT
d__Bacteria;p__Verrucomicrobiota;c__Verrucomicrobiae;o__Verrucomicrobiales;f__Akkermansiaceae;g__Akkermansia	-0.479388	0.641159	0.77699	NIMM-g1->WT	53	0.573759	0.714492	NIMM-g1->WT
d__Bacteria;p__Firmicutes;c__Clostridia;o__Lachnospirales;f__Lachnospiraceae;g__Lachnoclostridium	0.261478	0.79626	0.8913	HM1->WT	56	0.70072	0.840864	HM1->WT
d__Bacteria;p__Firmicutes;c__Clostridia;o__Lachnospirales;f__Lachnospiraceae;g__Epulopiscium	-0.465479	0.647492	0.77699	NIMM-g1->WT	61	0.886936	0.953536	NIMM-g1->WT
d__Bacteria;p__Firmicutes;c__Clostridia;o__Lachnospirales;f__Lachnospiraceae;g__Hungatella	0.172375	0.865026	0.93593	HM1->WT	70	0.70072	0.840864	HM1->WT
d__Bacteria;p__Proteobacteria;c__Gammaproteobacteria;o__Burkholderiales;f__Sutterellaceae;g__Parasutterella	-0.391629	0.69967	0.824611	NIMM-g1->WT	64.5	0.939089	0.953536	NIMM-g1->WT
d__Bacteria;p__Firmicutes;c__Clostridia;o__Monoglobales;f__Monoglobaceae;g__Monoglobus	0.0487153	0.961998	0.968183	HM1->WT	67	0.836168	0.951502	HM1->WT
d__Bacteria;p__Firmicutes;c__Clostridia;o__Oscillospirales;f__Ruminococcaceae;g__Anaerotruncus	-0.176878	0.862201	0.93593	NIMM-g1->WT	62	0.976447	0.976447	NIMM-g1->WT
d__Bacteria;__;__;__;__;__	0.119605	0.906883	0.950068	HM1->WT	65	0.903573	0.953536	HM1->WT
d__Bacteria;p__Firmicutes;c__Clostridia;o__Clostridiales;f__Clostridiaceae;g__Clostridium_sensu_stricto_13	-0.151918	0.881983	0.938885	NIMM-g1->WT	61	0.920384	0.953536	NIMM-g1->WT

## Sheet: NIMM-g1->WT vs NIMM-g2->WT
Operational Taxonomic Unit (Genus) for NIMM-g1->WT vs NIMM-g2->WT Comparison	T-value	P-value (T-test)	FDR (T-test)	Enriched (T-test)	TestStatistic (Wilcoxon)	P-value (Wilcoxon)	FDR (Wilcoxon)	Enriched (Wilcoxon)
d__Bacteria;p__Actinobacteriota;c__Coriobacteriia;o__Coriobacteriales;f__Eggerthellaceae;g__Adlercreutzia	-4.65853	0.00018745	0.0123715	NIMM-g2->WT	10	0.000560897	0.0369794	NIMM-g2->WT
d__Bacteria;p__Firmicutes;c__Clostridia;o__Oscillospirales;f__Ruminococcaceae;g__Paludicola	-3.89517	0.00075895	0.0247197	NIMM-g2->WT	14	0.00137466	0.0369794	NIMM-g2->WT
d__Bacteria;p__Firmicutes;c__Clostridia;o__Lachnospirales;f__Lachnospiraceae;g__Anaerostipes	-3.77638	0.00112362	0.0247197	NIMM-g2->WT	18	0.00168088	0.0369794	NIMM-g2->WT
d__Bacteria;p__Bacteroidota;c__Bacteroidia;o__Bacteroidales;f__Muribaculaceae;g__Muribaculaceae	-3.88968	0.00165171	0.0272532	NIMM-g2->WT	24.5	0.00287836	0.047493	NIMM-g2->WT
d__Bacteria;p__Firmicutes;c__Clostridia;o__Oscillospirales;f__Ruminococcaceae;g__Incertae_Sedis	3.45447	0.00218211	0.0288038	NIMM-g1->WT	116	0.0132883	0.0877029	NIMM-g1->WT
d__Bacteria;p__Firmicutes;c__Clostridia;o__Lachnospirales;f__Lachnospiraceae;g__Lachnoclostridium	-2.39641	0.0247892	0.118111	NIMM-g2->WT	22	0.00415804	0.0548861	NIMM-g2->WT
d__Bacteria;p__Firmicutes;c__Bacilli;o__Staphylococcales;f__Staphylococcaceae;g__Staphylococcus	3.40266	0.00338824	0.0372707	NIMM-g1->WT	104	0.0323537	0.152524	NIMM-g1->WT
d__Bacteria;p__Firmicutes;c__Bacilli;o__Erysipelotrichales;f__Erysipelotrichaceae;g__Holdemania	3.44666	0.00495422	0.0467113	NIMM-g1->WT	121	0.00593274	0.0652601	NIMM-g1->WT
d__Bacteria;p__Actinobacteriota;c__Coriobacteriia;o__Coriobacteriales;f__Eggerthellaceae;__	-2.0438	0.0802611	0.230314	NIMM-g2->WT	45	0.00798714	0.0685308	NIMM-g2->WT
d__Bacteria;p__Firmicutes;c__Bacilli;o__Erysipelotrichales;f__Erysipelotrichaceae;g__[Clostridium]_innocuum_group	-2.71476	0.0136779	0.112843	NIMM-g2->WT	34	0.0351833	0.154807	NIMM-g2->WT
d__Bacteria;p__Firmicutes;c__Clostridia;o__Lachnospirales;f__Lachnospiraceae;g__Lachnospiraceae	0.599019	0.555223	0.747851	NIMM-g1->WT	120	0.00830676	0.0685308	NIMM-g1->WT
d__Bacteria;p__Firmicutes;c__Clostridia;o__Oscillospirales;f__Oscillospiraceae;g__Oscillibacter	2.65871	0.0197186	0.118111	NIMM-g1->WT	116	0.0132883	0.0877029	NIMM-g1->WT
d__Bacteria;p__Firmicutes;c__Clostridia;o__Oscillospirales;f__Ruminococcaceae;g__uncultured	2.49975	0.02085	0.118111	NIMM-g1->WT	110.5	0.032186	0.152524	NIMM-g1->WT
d__Bacteria;p__Firmicutes;c__Clostridia;o__Oscillospirales;f__Ruminococcaceae;g__Phocea	2.5408	0.0211054	0.118111	NIMM-g1->WT	92	0.115408	0.262652	NIMM-g1->WT
d__Bacteria;p__Firmicutes;c__Clostridia;o__Lachnospirales;f__Lachnospiraceae;g__GCA-900066755	2.66369	0.0249403	0.118111	NIMM-g1->WT	112.5	0.0253755	0.152253	NIMM-g1->WT
d__Bacteria;p__Firmicutes;c__Clostridia;o__Lachnospirales;f__Lachnospiraceae;g__Hungatella	-2.43685	0.0268433	0.118111	NIMM-g2->WT	33	0.0302508	0.152524	NIMM-g2->WT
d__Bacteria;p__Firmicutes;c__Clostridia;o__Lachnospirales;f__Lachnospiraceae;g__[Eubacterium]_fissicatena_group	2.70751	0.0255159	0.118111	NIMM-g1->WT	107.5	0.0504436	0.173215	NIMM-g1->WT
d__Bacteria;p__Firmicutes;c__Clostridia;o__Oscillospirales;f__Oscillospiraceae;g__uncultured	2.48799	0.02902	0.119707	NIMM-g1->WT	104	0.079968	0.218999	NIMM-g1->WT
d__Bacteria;p__Firmicutes;c__Clostridia;o__Lachnospirales;f__Lachnospiraceae;g__[Ruminococcus]_gnavus_group	1.24611	0.232026	0.528059	NIMM-g1->WT	108	0.0469879	0.173215	NIMM-g1->WT
d__Bacteria;p__Firmicutes;c__Clostridia;o__Lachnospirales;f__Lachnospiraceae;g__Lachnospiraceae_UCG-008	2.58053	0.0311014	0.120747	NIMM-g1->WT	105.5	0.0651247	0.186879	NIMM-g1->WT
d__Bacteria;p__Actinobacteriota;c__Coriobacteriia;o__Coriobacteriales;f__Eggerthellaceae;g__Gordonibacter	-2.12355	0.0447323	0.147617	NIMM-g2->WT	36	0.0469879	0.173215	NIMM-g2->WT
d__Bacteria;p__Firmicutes;c__Clostridia;o__Oscillospirales;f__[Eubacterium]_coprostanoligenes_group;g__[Eubacterium]_coprostanoligenes_group	2.2432	0.0347553	0.127436	NIMM-g1->WT	99	0.0829543	0.218999	NIMM-g1->WT
d__Bacteria;p__Firmicutes;c__Clostridia;o__Oscillospirales;f__Ruminococcaceae;__	2.13537	0.0437622	0.147617	NIMM-g1->WT	97	0.108947	0.262652	NIMM-g1->WT
d__Bacteria;p__Firmicutes;c__Clostridia;o__Lachnospirales;f__Lachnospiraceae;g__[Ruminococcus]_torques_group	1.34842	0.205403	0.484165	NIMM-g1->WT	107.5	0.0518018	0.173215	NIMM-g1->WT
d__Bacteria;p__Bacteroidota;c__Bacteroidia;o__Bacteroidales;f__Rikenellaceae;g__Alistipes	1.16091	0.257171	0.533692	NIMM-g1->WT	107	0.0539687	0.173215	NIMM-g1->WT
d__Bacteria;p__Firmicutes;c__Clostridia;o__Peptostreptococcales-Tissierellales;f__Peptostreptococcaceae;g__Clostridioides	2.02445	0.0609061	0.191419	NIMM-g1->WT	106	0.0617612	0.185284	NIMM-g1->WT
d__Bacteria;p__Firmicutes;c__Clostridia;o__Lachnospirales;f__Lachnospiraceae;g__GCA-900066575	1.12954	0.278304	0.540237	NIMM-g1->WT	107	0.0551137	0.173215	NIMM-g1->WT
d__Bacteria;p__Firmicutes;c__Bacilli;o__Erysipelotrichales;f__Erysipelatoclostridiaceae;g__Erysipelatoclostridium	-1.99109	0.0703629	0.211089	NIMM-g2->WT	41	0.0904962	0.229721	NIMM-g2->WT
Unassigned;__;__;__;__;__	1.5119	0.150209	0.413075	NIMM-g1->WT	101	0.114719	0.262652	NIMM-g1->WT
d__Bacteria;p__Firmicutes;c__Bacilli;o__Erysipelotrichales;f__Erysipelotrichaceae;g__Turicibacter	1.4494	0.165422	0.435197	NIMM-g1->WT	80	0.367382	0.591396	NIMM-g1->WT
d__Bacteria;p__Actinobacteriota;c__Actinobacteria;o__Bifidobacteriales;f__Bifidobacteriaceae;g__Bifidobacterium	1.42787	0.171441	0.435197	NIMM-g1->WT	84	0.249677	0.457741	NIMM-g1->WT
d__Bacteria;p__Firmicutes;c__Clostridia;o__Oscillospirales;f__Butyricicoccaceae;g__Butyricicoccus	1.39532	0.199091	0.484165	NIMM-g1->WT	96	0.191628	0.383256	NIMM-g1->WT
d__Bacteria;p__Verrucomicrobiota;c__Verrucomicrobiae;o__Verrucomicrobiales;f__Akkermansiaceae;g__Akkermansia	-1.18538	0.248042	0.533692	NIMM-g2->WT	57	0.428549	0.673435	NIMM-g2->WT
d__Bacteria;p__Firmicutes;c__Clostridia;o__Peptostreptococcales-Tissierellales;f__Anaerovoracaceae;g__[Eubacterium]_nodatum_group	0.766471	0.451334	0.68706	NIMM-g1->WT	99	0.143504	0.315708	NIMM-g1->WT
d__Bacteria;p__Firmicutes;c__Clostridia;o__Oscillospirales;f__Ruminococcaceae;g__Subdoligranulum	-1	0.350617	0.593351	NIMM-g2->WT	63	0.15658	0.322947	NIMM-g2->WT
d__Bacteria;p__Bacteroidota;c__Bacteroidia;o__Bacteroidales;f__Bacteroidaceae;g__Bacteroides	1.17459	0.25876	0.533692	NIMM-g1->WT	89	0.307997	0.521226	NIMM-g1->WT
d__Bacteria;p__Firmicutes;c__Clostridia;o__Oscillospirales;f__[Clostridium]_methylpentosum_group;g__[Clostridium]_methylpentosum_group	-1	0.350617	0.593351	NIMM-g2->WT	63	0.15658	0.322947	NIMM-g2->WT
d__Bacteria;p__Firmicutes;c__Clostridia;o__Clostridia_vadinBB60_group;f__Clostridia_vadinBB60_group;g__Clostridia_vadinBB60_group	1.1269	0.272756	0.540237	NIMM-g1->WT	84.5	0.366632	0.591396	NIMM-g1->WT
d__Bacteria;p__Firmicutes;c__Clostridia;o__Monoglobales;f__Monoglobaceae;g__Monoglobus	0.268152	0.790873	0.899959	NIMM-g1->WT	95	0.216271	0.419819	NIMM-g1->WT
d__Bacteria;p__Proteobacteria;c__Gammaproteobacteria;o__Enterobacterales;f__Enterobacteriaceae;g__Escherichia-Shigella	1.0467	0.308047	0.580889	NIMM-g1->WT	94	0.231985	0.437457	NIMM-g1->WT
d__Bacteria;p__Firmicutes;c__Clostridia;o__Oscillospirales;f__Ruminococcaceae;g__Ruminococcus	1	0.331333	0.591026	NIMM-g1->WT	76	0.559669	0.736552	NIMM-g1->WT
d__Bacteria;p__Firmicutes;c__Clostridia;o__Oscillospirales;f__Ruminococcaceae;g__DTU089	1	0.331333	0.591026	NIMM-g1->WT	76	0.559669	0.736552	NIMM-g1->WT
d__Bacteria;p__Firmicutes;c__Bacilli;o__Erysipelotrichales;f__Erysipelotrichaceae;g__Dielma	-0.62874	0.53871	0.741504	NIMM-g2->WT	51	0.260831	0.465266	NIMM-g2->WT
d__Bacteria;p__Bacteroidota;c__Bacteroidia;o__Bacteroidales;f__Tannerellaceae;g__Parabacteroides	0.107555	0.915254	0.958357	NIMM-g1->WT	91	0.303972	0.521226	NIMM-g1->WT
d__Bacteria;p__Firmicutes;c__Clostridia;o__Lachnospirales;f__Lachnospiraceae;__	-0.862084	0.398279	0.647725	NIMM-g2->WT	73	0.97831	0.97831	NIMM-g2->WT
d__Bacteria;p__Actinobacteriota;c__Coriobacteriia;o__Coriobacteriales;f__Eggerthellaceae;g__Eggerthella	-0.852497	0.402375	0.647725	NIMM-g2->WT	64	0.683178	0.764233	NIMM-g2->WT
d__Bacteria;p__Firmicutes;c__Clostridia;o__Oscillospirales;f__Ruminococcaceae;g__Anaerotruncus	-0.765752	0.455921	0.68706	NIMM-g2->WT	59	0.495435	0.726054	NIMM-g2->WT
d__Bacteria;p__Firmicutes;c__Clostridia;o__Lachnospirales;f__Lachnospiraceae;g__Eisenbergiella	0.409211	0.686591	0.823909	NIMM-g1->WT	86	0.461357	0.708129	NIMM-g1->WT
d__Bacteria;p__Proteobacteria;c__Gammaproteobacteria;o__Vibrionales;f__Vibrionaceae;g__Vibrio	0.762106	0.45804	0.68706	NIMM-g1->WT	83.5	0.506038	0.726054	NIMM-g1->WT
d__Bacteria;p__Firmicutes;c__Clostridia;o__Oscillospirales;f__Oscillospiraceae;g__UCG-005	0.220765	0.827145	0.909735	NIMM-g1->WT	85	0.487329	0.726054	NIMM-g1->WT
d__Bacteria;p__Firmicutes;c__Clostridia;o__Oscillospirales;f__Oscillospiraceae;g__Colidextribacter	-0.722058	0.478815	0.702262	NIMM-g2->WT	83	0.567283	0.736552	NIMM-g2->WT
d__Bacteria;p__Firmicutes;c__Clostridia;o__Oscillospirales;f__Ruminococcaceae;g__Candidatus_Soleaferrea	0.658826	0.525045	0.741504	NIMM-g1->WT	70.5	0.955688	0.97831	NIMM-g1->WT
d__Bacteria;p__Firmicutes;c__Clostridia;o__Lachnospirales;f__Lachnospiraceae;g__Epulopiscium	0.623765	0.539276	0.741504	NIMM-g1->WT	75.5	0.790745	0.869819	NIMM-g1->WT
d__Bacteria;p__Firmicutes;c__Clostridia;o__Oscillospirales;f__Ruminococcaceae;g__UBA1819	-0.203277	0.840815	0.909735	NIMM-g2->WT	83	0.567283	0.736552	NIMM-g2->WT
d__Bacteria;p__Firmicutes;c__Clostridia;o__Oscillospirales;f__Ruminococcaceae;g__Faecalibacterium	0.579136	0.570606	0.750883	NIMM-g1->WT	78	0.657009	0.764233	NIMM-g1->WT
d__Bacteria;p__Firmicutes;c__Bacilli;o__Lactobacillales;f__Enterococcaceae;g__Enterococcus	-0.562543	0.580228	0.750883	NIMM-g2->WT	70	0.933541	0.97831	NIMM-g2->WT
d__Bacteria;p__Firmicutes;c__Clostridia;o__Clostridiales;f__Clostridiaceae;g__Clostridium_sensu_stricto_13	0.434912	0.670074	0.818979	NIMM-g1->WT	81	0.59947	0.736552	NIMM-g1->WT
d__Bacteria;p__Actinobacteriota;c__Coriobacteriia;o__Coriobacteriales;f__Coriobacteriaceae;g__Collinsella	-0.495329	0.625551	0.780575	NIMM-g2->WT	64	0.683178	0.764233	NIMM-g2->WT
d__Bacteria;p__Firmicutes;c__Clostridia;o__Lachnospirales;f__Lachnospiraceae;g__Blautia	0.49559	0.626825	0.780575	NIMM-g1->WT	82	0.604919	0.736552	NIMM-g1->WT
d__Bacteria;p__Firmicutes;c__Clostridia;o__Lachnospirales;f__Lachnospiraceae;g__Sellimonas	-0.364906	0.719551	0.848042	NIMM-g2->WT	62	0.604919	0.736552	NIMM-g2->WT
d__Bacteria;p__Firmicutes;c__Clostridia;o__Oscillospirales;f__Oscillospiraceae;g__Flavonifractor	-0.176431	0.862631	0.918284	NIMM-g2->WT	62	0.604919	0.736552	NIMM-g2->WT
d__Bacteria;p__Firmicutes;c__Clostridia;o__Clostridiales;f__Clostridiaceae;g__Clostridium_sensu_stricto_1	-0.287442	0.776798	0.89945	NIMM-g2->WT	63	0.613793	0.736552	NIMM-g2->WT
d__Bacteria;p__Firmicutes;c__Clostridia;o__Lachnospirales;f__Lachnospiraceae;g__Lachnospiraceae_NK4A136_group	0.0869943	0.931662	0.958357	NIMM-g1->WT	80	0.683178	0.764233	NIMM-g1->WT
d__Bacteria;p__Proteobacteria;c__Gammaproteobacteria;o__Burkholderiales;f__Sutterellaceae;g__Parasutterella	0.237326	0.814954	0.909735	NIMM-g1->WT	71	0.971635	0.97831	NIMM-g1->WT
d__Bacteria;p__Firmicutes;c__Clostridia;o__Peptostreptococcales-Tissierellales;f__Anaerovoracaceae;g__Family_XIII_AD3011_group	-0.0301803	0.976385	0.976385	NIMM-g2->WT	68	0.845724	0.915045	NIMM-g2->WT
d__Bacteria;__;__;__;__;__	-0.0717879	0.943837	0.958357	NIMM-g2->WT	71	0.969993	0.97831	NIMM-g2->WT

## Sheet: NIMM-g1->KO vs NIMM-g1->WT
Operational Taxonomic Unit (Genus) for NIMM-g1->KO vs NIMM-g1->WT Comparison	T-value	P-value (T-test)	FDR (T-test)	Enriched (T-test)	TestStatistic (Wilcoxon)	P-value (Wilcoxon)	FDR (Wilcoxon)	Enriched (Wilcoxon)
d__Bacteria;p__Firmicutes;c__Clostridia;o__Lachnospirales;f__Lachnospiraceae;g__[Ruminococcus]_gnavus_group	9.74752	6.7308e-09	4.44232e-07	NIMM-g1->KO	123	2.91242e-05	0.0019222	NIMM-g1->KO
d__Bacteria;p__Firmicutes;c__Bacilli;o__Erysipelotrichales;f__Erysipelotrichaceae;g__[Clostridium]_innocuum_group	4.58387	0.000159032	0.00524805	NIMM-g1->KO	114	0.00102351	0.0135103	NIMM-g1->KO
d__Bacteria;p__Firmicutes;c__Clostridia;o__Oscillospirales;f__Ruminococcaceae;g__UBA1819	-1.92445	0.068186	0.2464	NIMM-g1->WT	7	0.000187227	0.00617849	NIMM-g1->WT
d__Bacteria;p__Firmicutes;c__Clostridia;o__Lachnospirales;f__Lachnospiraceae;g__Lachnospiraceae_UCG-008	-4.82348	0.000868157	0.0190995	NIMM-g1->WT	5	0.000476696	0.0104873	NIMM-g1->WT
d__Bacteria;p__Firmicutes;c__Clostridia;o__Monoglobales;f__Monoglobaceae;g__Monoglobus	-3.55633	0.00170766	0.0254625	NIMM-g1->WT	11	0.000753068	0.0124256	NIMM-g1->WT
d__Bacteria;p__Firmicutes;c__Clostridia;o__Oscillospirales;f__[Eubacterium]_coprostanoligenes_group;g__[Eubacterium]_coprostanoligenes_group	-3.63169	0.00206206	0.0254625	NIMM-g1->WT	35	0.0445074	0.172793	NIMM-g1->WT
d__Bacteria;p__Firmicutes;c__Clostridia;o__Oscillospirales;f__Ruminococcaceae;__	-3.57843	0.00231477	0.0254625	NIMM-g1->WT	35	0.0445074	0.172793	NIMM-g1->WT
d__Bacteria;p__Firmicutes;c__Clostridia;o__Lachnospirales;f__Lachnospiraceae;g__Lachnospiraceae	-1.74421	0.106605	0.305909	NIMM-g1->WT	14	0.00330748	0.0363823	NIMM-g1->WT
d__Bacteria;p__Firmicutes;c__Clostridia;o__Lachnospirales;f__Lachnospiraceae;g__Blautia	-3.04097	0.00593384	0.0559477	NIMM-g1->WT	17	0.0038652	0.0364433	NIMM-g1->WT
d__Bacteria;p__Firmicutes;c__Clostridia;o__Lachnospirales;f__Lachnospiraceae;g__Lachnospiraceae_NK4A136_group	-2.87929	0.0178756	0.147473	NIMM-g1->WT	18	0.00703175	0.058012	NIMM-g1->WT
d__Bacteria;p__Firmicutes;c__Clostridia;o__Clostridia_vadinBB60_group;f__Clostridia_vadinBB60_group;g__Clostridia_vadinBB60_group	-2.51341	0.022326	0.163724	NIMM-g1->WT	45.5	0.14098	0.258463	NIMM-g1->WT
d__Bacteria;p__Firmicutes;c__Clostridia;o__Oscillospirales;f__Ruminococcaceae;g__Incertae_Sedis	-1.89759	0.102868	0.305909	NIMM-g1->WT	21	0.00944456	0.0692601	NIMM-g1->WT
d__Bacteria;p__Proteobacteria;c__Gammaproteobacteria;o__Vibrionales;f__Vibrionaceae;g__Vibrio	-2.38111	0.0271448	0.179156	NIMM-g1->WT	37	0.0814507	0.232689	NIMM-g1->WT
d__Bacteria;p__Actinobacteriota;c__Coriobacteriia;o__Coriobacteriales;f__Eggerthellaceae;g__Gordonibacter	-1.25359	0.222614	0.473952	NIMM-g1->WT	23	0.0141086	0.0931167	NIMM-g1->WT
d__Bacteria;p__Firmicutes;c__Bacilli;o__Staphylococcales;f__Staphylococcaceae;g__Staphylococcus	-2.20039	0.0383821	0.20809	NIMM-g1->WT	41	0.129966	0.258463	NIMM-g1->WT
d__Bacteria;p__Firmicutes;c__Clostridia;o__Lachnospirales;f__Lachnospiraceae;g__[Ruminococcus]_torques_group	-1.48007	0.161093	0.376479	NIMM-g1->WT	24	0.0170793	0.102476	NIMM-g1->WT
d__Bacteria;p__Firmicutes;c__Clostridia;o__Oscillospirales;f__Ruminococcaceae;g__Faecalibacterium	-2.20011	0.0419159	0.20809	NIMM-g1->WT	49	0.200673	0.331111	NIMM-g1->WT
d__Bacteria;p__Firmicutes;c__Clostridia;o__Oscillospirales;f__Ruminococcaceae;g__Candidatus_Soleaferrea	-1.16342	0.275714	0.548036	NIMM-g1->WT	26.5	0.029314	0.161227	NIMM-g1->WT
d__Bacteria;__;__;__;__;__	-2.17449	0.0440781	0.20809	NIMM-g1->WT	49	0.200673	0.331111	NIMM-g1->WT
d__Bacteria;p__Firmicutes;c__Clostridia;o__Clostridiales;f__Clostridiaceae;g__Clostridium_sensu_stricto_1	2.30431	0.0472932	0.20809	NIMM-g1->KO	97	0.0340778	0.162563	NIMM-g1->KO
d__Bacteria;p__Firmicutes;c__Clostridia;o__Lachnospirales;f__Lachnospiraceae;g__Hungatella	2.29468	0.0452789	0.20809	NIMM-g1->KO	98	0.034483	0.162563	NIMM-g1->KO
d__Bacteria;p__Firmicutes;c__Clostridia;o__Lachnospirales;f__Lachnospiraceae;g__GCA-900066575	-0.468007	0.645202	0.774242	NIMM-g1->WT	29	0.0425702	0.172793	NIMM-g1->WT
Unassigned;__;__;__;__;__	-2.05841	0.0542601	0.223823	NIMM-g1->WT	33	0.073705	0.221115	NIMM-g1->WT
d__Bacteria;p__Proteobacteria;c__Gammaproteobacteria;o__Burkholderiales;f__Sutterellaceae;g__Parasutterella	-1.95723	0.0669473	0.2464	NIMM-g1->WT	45.5	0.14098	0.258463	NIMM-g1->WT
d__Bacteria;p__Firmicutes;c__Bacilli;o__Erysipelotrichales;f__Erysipelotrichaceae;g__Dielma	-1.6745	0.113254	0.307069	NIMM-g1->WT	31	0.055182	0.202334	NIMM-g1->WT
d__Bacteria;p__Actinobacteriota;c__Coriobacteriia;o__Coriobacteriales;f__Coriobacteriaceae;g__Collinsella	1.99474	0.0709334	0.2464	NIMM-g1->KO	93	0.073705	0.221115	NIMM-g1->KO
d__Bacteria;p__Firmicutes;c__Clostridia;o__Lachnospirales;f__Lachnospiraceae;g__Lachnoclostridium	-0.750606	0.461144	0.676345	NIMM-g1->WT	32	0.0639276	0.213491	NIMM-g1->WT
d__Bacteria;p__Bacteroidota;c__Bacteroidia;o__Bacteroidales;f__Muribaculaceae;g__Muribaculaceae	-1.79491	0.090468	0.298545	NIMM-g1->WT	52.5	0.283794	0.435591	NIMM-g1->WT
d__Bacteria;p__Firmicutes;c__Bacilli;o__Erysipelotrichales;f__Erysipelotrichaceae;g__Holdemania	0.826996	0.427102	0.655552	NIMM-g1->KO	94	0.0646942	0.213491	NIMM-g1->KO
d__Bacteria;p__Firmicutes;c__Clostridia;o__Lachnospirales;f__Lachnospiraceae;g__Epulopiscium	-1.71651	0.104233	0.305909	NIMM-g1->WT	52.5	0.283794	0.435591	NIMM-g1->WT
d__Bacteria;p__Firmicutes;c__Bacilli;o__Erysipelotrichales;f__Erysipelatoclostridiaceae;g__Erysipelatoclostridium	1.5392	0.16216	0.376479	NIMM-g1->KO	92	0.0846141	0.232689	NIMM-g1->KO
d__Bacteria;p__Firmicutes;c__Clostridia;o__Oscillospirales;f__Ruminococcaceae;g__Anaerotruncus	1.71362	0.116314	0.307069	NIMM-g1->KO	88	0.140865	0.258463	NIMM-g1->KO
d__Bacteria;p__Firmicutes;c__Clostridia;o__Lachnospirales;f__Lachnospiraceae;g__[Eubacterium]_fissicatena_group	-1.15289	0.280067	0.548036	NIMM-g1->WT	35.5	0.102169	0.258463	NIMM-g1->WT
d__Bacteria;p__Bacteroidota;c__Bacteroidia;o__Bacteroidales;f__Bacteroidaceae;g__Bacteroides	-1.56138	0.138351	0.351199	NIMM-g1->WT	42.5	0.182641	0.317219	NIMM-g1->WT
d__Bacteria;p__Firmicutes;c__Clostridia;o__Lachnospirales;f__Lachnospiraceae;g__GCA-900066755	-1.37168	0.197749	0.435048	NIMM-g1->WT	35.5	0.102169	0.258463	NIMM-g1->WT
d__Bacteria;p__Firmicutes;c__Clostridia;o__Lachnospirales;f__Lachnospiraceae;__	-0.332463	0.74257	0.844994	NIMM-g1->WT	36	0.110073	0.258463	NIMM-g1->WT
d__Bacteria;p__Firmicutes;c__Clostridia;o__Peptostreptococcales-Tissierellales;f__Anaerovoracaceae;g__[Eubacterium]_nodatum_group	-0.256408	0.805337	0.900885	NIMM-g1->WT	90	0.110073	0.258463	NIMM-g1->WT
d__Bacteria;p__Firmicutes;c__Bacilli;o__Erysipelotrichales;f__Erysipelotrichaceae;g__Turicibacter	-1.4494	0.165422	0.376479	NIMM-g1->WT	56	0.403262	0.566283	NIMM-g1->WT
d__Bacteria;p__Firmicutes;c__Clostridia;o__Oscillospirales;f__Ruminococcaceae;g__uncultured	-0.741532	0.471685	0.676766	NIMM-g1->WT	37	0.118707	0.258463	NIMM-g1->WT
d__Bacteria;p__Firmicutes;c__Clostridia;o__Lachnospirales;f__Lachnospiraceae;g__Agathobacter	1	0.355918	0.582744	NIMM-g1->KO	72	0.129904	0.258463	NIMM-g1->KO
d__Bacteria;p__Firmicutes;c__Clostridia;o__Oscillospirales;f__[Clostridium]_methylpentosum_group;g__[Clostridium]_methylpentosum_group	1	0.355918	0.582744	NIMM-g1->KO	72	0.129904	0.258463	NIMM-g1->KO
d__Bacteria;p__Actinobacteriota;c__Coriobacteriia;o__Coriobacteriales;f__Eggerthellaceae;__	1	0.355918	0.582744	NIMM-g1->KO	72	0.129904	0.258463	NIMM-g1->KO
d__Bacteria;p__Firmicutes;c__Clostridia;o__Oscillospirales;f__Oscillospiraceae;g__uncultured	-1.1327	0.282322	0.548036	NIMM-g1->WT	39	0.158419	0.282585	NIMM-g1->WT
d__Bacteria;p__Firmicutes;c__Clostridia;o__Lachnospirales;f__Lachnospiraceae;g__Sellimonas	-1.0872	0.31064	0.582744	NIMM-g1->WT	50	0.458382	0.617412	NIMM-g1->WT
d__Bacteria;p__Firmicutes;c__Clostridia;o__Oscillospirales;f__Ruminococcaceae;g__Ruminococcus	-1	0.331333	0.582744	NIMM-g1->WT	59.5	0.59298	0.698869	NIMM-g1->WT
d__Bacteria;p__Firmicutes;c__Clostridia;o__Lachnospirales;f__Lachnospiraceae;g__Eisenbergiella	0.970671	0.344044	0.582744	NIMM-g1->KO	73	0.573759	0.688511	NIMM-g1->KO
d__Bacteria;p__Proteobacteria;c__Gammaproteobacteria;o__Enterobacterales;f__Enterobacteriaceae;g__Escherichia-Shigella	-0.92849	0.367854	0.582744	NIMM-g1->WT	46	0.317604	0.476405	NIMM-g1->WT
d__Bacteria;p__Firmicutes;c__Clostridia;o__Oscillospirales;f__Oscillospiraceae;g__UCG-005	-0.928464	0.370837	0.582744	NIMM-g1->WT	42	0.214358	0.345063	NIMM-g1->WT
d__Bacteria;p__Firmicutes;c__Clostridia;o__Oscillospirales;f__Ruminococcaceae;g__Phocea	0.770545	0.460628	0.676345	NIMM-g1->KO	76	0.36108	0.529584	NIMM-g1->KO
d__Bacteria;p__Firmicutes;c__Clostridia;o__Oscillospirales;f__Oscillospiraceae;g__Colidextribacter	-0.51542	0.612472	0.762701	NIMM-g1->WT	48	0.388979	0.5581	NIMM-g1->WT
d__Bacteria;p__Firmicutes;c__Clostridia;o__Oscillospirales;f__Oscillospiraceae;g__Oscillibacter	0.653706	0.529536	0.743603	NIMM-g1->KO	68	0.790302	0.827935	NIMM-g1->KO
d__Bacteria;p__Firmicutes;c__Clostridia;o__Oscillospirales;f__Ruminococcaceae;g__DTU089	0.628661	0.548469	0.745117	NIMM-g1->KO	69	0.479427	0.629052	NIMM-g1->KO
d__Bacteria;p__Firmicutes;c__Clostridia;o__Oscillospirales;f__Oscillospiraceae;g__Flavonifractor	-0.587725	0.564483	0.745117	NIMM-g1->WT	49	0.422875	0.581453	NIMM-g1->WT
d__Bacteria;p__Firmicutes;c__Clostridia;o__Oscillospirales;f__Ruminococcaceae;g__Paludicola	0.59216	0.564421	0.745117	NIMM-g1->KO	71	0.648623	0.725578	NIMM-g1->KO
d__Bacteria;p__Firmicutes;c__Clostridia;o__Peptostreptococcales-Tissierellales;f__Peptostreptococcaceae;g__Clostridioides	-0.580659	0.579962	0.750538	NIMM-g1->WT	62	0.976447	0.976447	NIMM-g1->WT
d__Bacteria;p__Firmicutes;c__Clostridia;o__Peptostreptococcales-Tissierellales;f__Anaerovoracaceae;g__Family_XIII_AD3011_group	-0.544175	0.598025	0.759032	NIMM-g1->WT	51	0.486086	0.629052	NIMM-g1->WT
d__Bacteria;p__Verrucomicrobiota;c__Verrucomicrobiae;o__Verrucomicrobiales;f__Akkermansiaceae;g__Akkermansia	-0.0305852	0.975866	0.975866	NIMM-g1->WT	52	0.533901	0.664857	NIMM-g1->WT
d__Bacteria;p__Firmicutes;c__Clostridia;o__Oscillospirales;f__Butyricicoccaceae;g__Butyricicoccus	0.163677	0.871421	0.910428	NIMM-g1->KO	52	0.533901	0.664857	NIMM-g1->KO
d__Bacteria;p__Firmicutes;c__Clostridia;o__Lachnospirales;f__Lachnospiraceae;g__Anaerostipes	0.489935	0.638669	0.774242	NIMM-g1->KO	64	0.976447	0.976447	NIMM-g1->KO
d__Bacteria;p__Actinobacteriota;c__Actinobacteria;o__Bifidobacteriales;f__Bifidobacteriaceae;g__Bifidobacterium	-0.203624	0.840545	0.910428	NIMM-g1->WT	70.5	0.544395	0.665372	NIMM-g1->WT
d__Bacteria;p__Actinobacteriota;c__Coriobacteriia;o__Coriobacteriales;f__Eggerthellaceae;g__Eggerthella	0.375326	0.710875	0.832008	NIMM-g1->KO	58	0.790302	0.827935	NIMM-g1->KO
d__Bacteria;p__Bacteroidota;c__Bacteroidia;o__Bacteroidales;f__Tannerellaceae;g__Parabacteroides	-0.369346	0.718552	0.832008	NIMM-g1->WT	54	0.606873	0.69976	NIMM-g1->WT
d__Bacteria;p__Bacteroidota;c__Bacteroidia;o__Bacteroidales;f__Rikenellaceae;g__Alistipes	-0.194816	0.848361	0.910428	NIMM-g1->WT	54	0.614941	0.69976	NIMM-g1->WT
d__Bacteria;p__Firmicutes;c__Clostridia;o__Clostridiales;f__Clostridiaceae;g__Clostridium_sensu_stricto_13	-0.151101	0.882574	0.910428	NIMM-g1->WT	56	0.66493	0.731423	NIMM-g1->WT
d__Bacteria;p__Actinobacteriota;c__Coriobacteriia;o__Coriobacteriales;f__Eggerthellaceae;g__Adlercreutzia	-0.0531274	0.958448	0.973193	NIMM-g1->WT	56	0.687093	0.743412	NIMM-g1->WT
d__Bacteria;p__Firmicutes;c__Bacilli;o__Lactobacillales;f__Enterococcaceae;g__Enterococcus	0.150563	0.882839	0.910428	NIMM-g1->KO	67.5	0.808348	0.833609	NIMM-g1->KO
